# Supplementary material for: N-(2-Amino-5-chloro­phen­yl)-2-bromo­benzene­sulfonamide
Source: Acta Crystallogr Sect E Struct Rep Online. 2012 Nov 10;68(Pt 12):o3308–9. doi: 10.1107/S160053681204562X (PMC3588848; doi:10.1107/S160053681204562X)
Supplement: Supplementary file 1 [file e-68-o3308-sup1.cif]

##############################################################################
#                                                                            #
# This CIF contains the data in a paper accepted for publication in          #
# Acta Crystallographica Section E. It conforms to the requirements of       #
# Notes for Authors for Acta Crystallographica Section E, and has been       #
# peer reviewed under the auspices of the IUCr Commission on Journals.       #
#                                                                            #
# Full details of the Crystallographic Information File format               #
# are given in the paper "The Crystallographic Information File (CIF):       #
# a New Standard Archive File for Crystallography" by S. R. Hall, F. H.      #
# Allen and I. D. Brown [Acta Cryst. (1991), A47, 655-685].                  #
#                                                                            #
# The current version of the core CIF dictionary is obtainable from          #
# ftp://ftp.iucr.org/pub/cif_core.dic.                                       #
#                                                                            #
# Software is freely available for graphical display of the structure(s)     #
# in this CIF. For information consult the CIF software page                 #
# http://www.iucr.org/resources/cif/software.                                #
#                                                                            #
# This file may be used for bona fide research purposes within the           #
# scientific community so long as proper attribution is given to the journal # 
# article from which it was obtained.                                        #
#                                                                            #
##############################################################################
data_I
_audit_creation_method     SHELXL-97
_chemical_name_systematic
;
<i>N</i>-(2-Amino-5-chlorophenyl)-2-bromobenzenesulfonamide
;
_chemical_name_common     ?
_chemical_formula_moiety     'C12 H10 Br Cl N2 O2 S'
_chemical_formula_sum     'C12 H10 Br Cl N2 O2 S'
_chemical_formula_iupac     'C12 H10 Br Cl N2 O2 S'
_chemical_formula_weight     361.64
_chemical_melting_point     ?
_symmetry_cell_setting     monoclinic
_symmetry_space_group_name_H-M     'P 21/c'
_space_group_name_Hall     '-P 2ybc'
loop_
    _symmetry_equiv_pos_as_xyz
    'x, y, z'
    '-x, y+1/2, -z+1/2'
    '-x, -y, -z'
    'x, -y-1/2, z-1/2'
_cell_length_a     13.6570(10)
_cell_length_b     14.361(2)
_cell_length_c     7.0829(9)
_cell_angle_alpha     90.00
_cell_angle_beta     100.750(10)
_cell_angle_gamma     90.00
_cell_volume     1364.8(3)
_cell_formula_units_Z     4
_cell_measurement_reflns_used     ?
_cell_measurement_theta_min     ?
_cell_measurement_theta_max     ?
_cell_measurement_temperature     298
_exptl_crystal_description     'prismatic'
_exptl_crystal_colour     'colourless'
_exptl_crystal_size_max     0.32
_exptl_crystal_size_mid     0.26
_exptl_crystal_size_min     0.22
_exptl_crystal_density_diffrn     1.760
_exptl_crystal_density_meas     ?
_exptl_crystal_density_method     'not measured'
_exptl_crystal_F_000     720
_exptl_absorpt_coefficient_mu     3.358
_exptl_absorpt_correction_type     multi-scan
_exptl_absorpt_process_details     '(SADABS; Sheldrick, 1996)'
_exptl_absorpt_correction_T_min     0.365
_exptl_absorpt_correction_T_max     0.447
_exptl_special_details     ?
_diffrn_ambient_temperature     298
_diffrn_radiation_type     MoK\a
_diffrn_radiation_wavelength     0.71069
_diffrn_radiation_source     'Enhance (Mo) X-ray Source'
_diffrn_radiation_monochromator     'graphite'
_diffrn_measurement_device_type     'Oxford Diffraction Xcalibur3 CCD'
_diffrn_measurement_method     '\w scans'
_diffrn_detector_area_resol_mean     16.4547
_diffrn_reflns_number     6647
_diffrn_reflns_av_R_equivalents     0.0282
_diffrn_reflns_av_sigmaI/netI     0.0526
_diffrn_reflns_theta_min     4.52
_diffrn_reflns_theta_max     27.33
_diffrn_reflns_theta_full     25.00
_diffrn_measured_fraction_theta_max     0.821
_diffrn_measured_fraction_theta_full     0.970
_diffrn_reflns_limit_h_min     -16
_diffrn_reflns_limit_h_max     16
_diffrn_reflns_limit_k_min     -17
_diffrn_reflns_limit_k_max     18
_diffrn_reflns_limit_l_min     -8
_diffrn_reflns_limit_l_max     8
_diffrn_standards_number     ?
_diffrn_standards_interval_count     ?
_diffrn_standards_interval_time     ?
_diffrn_standards_decay_%     ?
_refine_special_details
;
Refinement of <i>F</i>^2^ against ALL reflections. The weighted <i>R</i>-factor
<i>wR</i> and goodness of fit <i>S</i> are based on <i>F</i>^2^, conventional
<i>R</i>-factors <i>R</i> are based on <i>F</i>, with <i>F</i> set to zero for
negative <i>F</i>^2^. The threshold expression of <i>F</i>^2^ >
2\s(<i>F</i>^2^) is used only for calculating <i>R</i>-factors(gt) <i>etc</i>.
and is not relevant to the choice of reflections for refinement.
<i>R</i>-factors based on <i>F</i>^2^ are statistically about twice as large
as those based on <i>F</i>, and <i>R</i>- factors based on ALL data will be
even larger.
;
_reflns_number_total     2533
_reflns_number_gt     1629
_reflns_threshold_expression     I>2sigma(I)
_refine_ls_structure_factor_coef     Fsqd
_refine_ls_matrix_type     full
_refine_ls_R_factor_all     0.0720
_refine_ls_R_factor_gt     0.0379
_refine_ls_wR_factor_gt     0.0713
_refine_ls_wR_factor_ref     0.0818
_refine_ls_goodness_of_fit_ref     0.937
_refine_ls_restrained_S_all     0.937
_refine_ls_number_reflns     2533
_refine_ls_number_parameters     181
_refine_ls_number_restraints     0
_refine_ls_hydrogen_treatment     mixed
_refine_ls_weighting_scheme     calc
_refine_ls_weighting_details
         'calc w=1/[\s^2^(Fo^2^)+(0.0371P)^2^+0.0000P] where P=(Fo^2^+2Fc^2^)/3'
_atom_sites_solution_hydrogens     geom
_atom_sites_solution_primary     direct
_atom_sites_solution_secondary     difmap
_refine_ls_shift/su_max     0.000
_refine_ls_shift/su_mean     0.000
_refine_diff_density_max     0.322
_refine_diff_density_min     -0.378
_refine_ls_extinction_method     none
_refine_ls_extinction_coef     ?
loop_
    _atom_type_symbol
    _atom_type_description
    _atom_type_scat_dispersion_real
    _atom_type_scat_dispersion_imag
    _atom_type_scat_source
    'C' 'C' 0.0033 0.0016
                         'International Tables Vol C Tables 4.2.6.8 and 6.1.1.4'
    'H' 'H' 0.0000 0.0000
                         'International Tables Vol C Tables 4.2.6.8 and 6.1.1.4'
    'N' 'N' 0.0061 0.0033
                         'International Tables Vol C Tables 4.2.6.8 and 6.1.1.4'
    'O' 'O' 0.0106 0.0060
                         'International Tables Vol C Tables 4.2.6.8 and 6.1.1.4'
    'S' 'S' 0.1246 0.1234
                         'International Tables Vol C Tables 4.2.6.8 and 6.1.1.4'
    'Cl' 'Cl' 0.1484 0.1585
                         'International Tables Vol C Tables 4.2.6.8 and 6.1.1.4'
    'Br' 'Br' -0.2901 2.4595
                         'International Tables Vol C Tables 4.2.6.8 and 6.1.1.4'
_computing_data_collection
;
CrysAlis CCD (Oxford Diffraction, 2006)
;
_computing_cell_refinement
;
CrysAlis CCD (Oxford Diffraction, 2006)
;
_computing_data_reduction
;
CrysAlis RED (Oxford Diffraction, 2006)
;
_computing_structure_solution     'SIR97 (Altomare <i>et al.</i>, 1999)'
_computing_structure_refinement     'SHELXL97 (Sheldrick, 2008)'
_computing_molecular_graphics     'ORTEP-3 (Farrugia, 1997)'
_computing_publication_material     'PARST (Nardelli, 1995)'
loop_
    _atom_site_type_symbol
    _atom_site_label
    _atom_site_fract_x
    _atom_site_fract_y
    _atom_site_fract_z
    _atom_site_U_iso_or_equiv
    _atom_site_adp_type
    _atom_site_calc_flag
    _atom_site_refinement_flags
    _atom_site_occupancy
    _atom_site_symmetry_multiplicity
    _atom_site_disorder_assembly
    _atom_site_disorder_group
    O O1 0.09409(17) 0.35073(16) 0.8889(4) 0.0597(7) Uani d . 1 1 . .
    O O2 0.11627(17) 0.51070(16) 1.0184(3) 0.0530(6) Uani d . 1 1 . .
    S S1 0.13873(6) 0.44073(6) 0.88946(13) 0.0402(2) Uani d . 1 1 . .
    Cl Cl1 0.37936(7) 0.67877(7) 0.45078(14) 0.0597(3) Uani d . 1 1 . .
    Br Br1 0.26467(3) 0.30924(3) 0.61701(6) 0.0772(2) Uani d . 1 1 . .
    C C1 0.2700(2) 0.4257(2) 0.9480(5) 0.0353(8) Uani d . 1 1 . .
    C C2 0.3192(3) 0.4646(2) 1.1197(5) 0.0501(9) Uani d . 1 1 . .
    H H2 0.2842 0.5022 1.1912 0.060 Uiso calc R 1 1 . .
    C C3 0.4190(3) 0.4482(3) 1.1847(6) 0.0648(11) Uani d . 1 1 . .
    H H3 0.4509 0.4743 1.3000 0.078 Uiso calc R 1 1 . .
    C C4 0.4715(3) 0.3937(3) 1.0807(6) 0.0626(11) Uani d . 1 1 . .
    H H4 0.5389 0.3829 1.1258 0.075 Uiso calc R 1 1 . .
    C C5 0.4252(3) 0.3548(2) 0.9097(6) 0.0527(10) Uani d . 1 1 . .
    H H5 0.4611 0.3183 0.8380 0.063 Uiso calc R 1 1 . .
    C C6 0.3248(2) 0.3706(2) 0.8458(5) 0.0419(8) Uani d . 1 1 . .
    C C7 0.1417(2) 0.5706(2) 0.6229(4) 0.0313(7) Uani d . 1 1 . .
    C C8 0.2332(2) 0.5803(2) 0.5710(4) 0.0362(8) Uani d . 1 1 . .
    H H8 0.2742 0.5286 0.5697 0.043 Uiso calc R 1 1 . .
    C C9 0.2643(2) 0.6666(2) 0.5209(5) 0.0373(8) Uani d . 1 1 . .
    C C10 0.2038(3) 0.7433(2) 0.5235(4) 0.0398(8) Uani d . 1 1 . .
    H H10 0.2252 0.8016 0.4911 0.048 Uiso calc R 1 1 . .
    C C11 0.1118(2) 0.7335(2) 0.5742(4) 0.0391(8) Uani d . 1 1 . .
    H H11 0.0712 0.7854 0.5745 0.047 Uiso calc R 1 1 . .
    C C12 0.0789(2) 0.6470(2) 0.6248(4) 0.0292(7) Uani d . 1 1 . .
    N N1 0.1089(2) 0.48048(18) 0.6746(4) 0.0380(7) Uani d . 1 1 . .
    H HN1 0.091(2) 0.443(2) 0.595(5) 0.046 Uiso d . 1 1 . .
    N N2 -0.0166(2) 0.6362(2) 0.6676(4) 0.0428(8) Uani d . 1 1 . .
    H HN2A -0.045(3) 0.689(2) 0.687(5) 0.051 Uiso d . 1 1 . .
    H HN2B -0.021(3) 0.597(2) 0.750(5) 0.051 Uiso d . 1 1 . .
loop_
    _atom_site_aniso_label
    _atom_site_aniso_U_11
    _atom_site_aniso_U_22
    _atom_site_aniso_U_33
    _atom_site_aniso_U_12
    _atom_site_aniso_U_13
    _atom_site_aniso_U_23
    O1 0.0480(14) 0.0428(15) 0.088(2) -0.0138(13) 0.0117(13) 0.0216(13)
    O2 0.0536(15) 0.0621(16) 0.0470(15) 0.0154(13) 0.0193(12) -0.0013(12)
    S1 0.0373(5) 0.0376(5) 0.0473(5) -0.0003(4) 0.0122(4) 0.0064(4)
    Cl1 0.0463(6) 0.0695(7) 0.0655(7) -0.0078(5) 0.0160(5) 0.0115(5)
    Br1 0.0876(4) 0.0665(3) 0.0700(3) 0.0282(2) -0.0049(2) -0.0302(2)
    C1 0.0377(19) 0.0259(18) 0.043(2) -0.0002(15) 0.0094(16) 0.0059(14)
    C2 0.053(2) 0.052(2) 0.044(2) 0.008(2) 0.0050(18) -0.0004(17)
    C3 0.062(3) 0.071(3) 0.054(3) 0.001(2) -0.009(2) -0.006(2)
    C4 0.042(2) 0.065(3) 0.077(3) 0.006(2) 0.003(2) 0.012(2)
    C5 0.048(2) 0.051(2) 0.062(3) 0.009(2) 0.016(2) 0.0096(19)
    C6 0.044(2) 0.033(2) 0.049(2) 0.0027(17) 0.0091(17) 0.0018(15)
    C7 0.0335(19) 0.0278(18) 0.0318(18) -0.0037(16) 0.0040(14) 0.0002(13)
    C8 0.040(2) 0.0309(19) 0.038(2) 0.0035(16) 0.0072(15) 0.0028(14)
    C9 0.0369(19) 0.043(2) 0.0308(19) -0.0014(17) 0.0046(14) 0.0013(14)
    C10 0.052(2) 0.032(2) 0.034(2) -0.0057(18) 0.0023(17) 0.0065(14)
    C11 0.048(2) 0.034(2) 0.0329(19) 0.0083(18) 0.0013(16) -0.0009(14)
    C12 0.0305(18) 0.0313(18) 0.0250(17) 0.0009(16) 0.0029(13) -0.0030(13)
    N1 0.0424(17) 0.0304(16) 0.0391(17) -0.0034(14) 0.0021(13) -0.0018(12)
    N2 0.0429(19) 0.040(2) 0.046(2) 0.0065(16) 0.0081(15) -0.0001(14)
_geom_special_details
;
All s.u.'s (except the s.u. in the dihedral angle between two l.s. planes) are
estimated using the full covariance matrix. The cell s.u.'s are taken into
account individually in the estimation of s.u.'s in distances, angles and
torsion angles; correlations between s.u.'s in cell parameters are only used
when they are defined by crystal symmetry. An approximate (isotropic)
treatment of cell s.u.'s is used for estimating s.u.'s involving l.s. planes.
;
loop_
    _geom_bond_atom_site_label_1
    _geom_bond_atom_site_label_2
    _geom_bond_site_symmetry_2
    _geom_bond_distance
    _geom_bond_publ_flag
    O1 S1 . 1.429(2) ?
    O2 S1 . 1.429(2) ?
    S1 N1 . 1.605(3) ?
    S1 C1 . 1.776(3) ?
    Cl1 C9 . 1.743(3) ?
    Br1 C6 . 1.892(3) ?
    C1 C6 . 1.383(4) ?
    C1 C2 . 1.392(4) ?
    C2 C3 . 1.375(5) ?
    C2 H2 . 0.9300 ?
    C3 C4 . 1.366(5) ?
    C3 H3 . 0.9300 ?
    C4 C5 . 1.377(5) ?
    C4 H4 . 0.9300 ?
    C5 C6 . 1.380(4) ?
    C5 H5 . 0.9300 ?
    C7 C8 . 1.375(4) ?
    C7 C12 . 1.395(4) ?
    C7 N1 . 1.438(4) ?
    C8 C9 . 1.377(4) ?
    C8 H8 . 0.9300 ?
    C9 C10 . 1.379(4) ?
    C10 C11 . 1.376(4) ?
    C10 H10 . 0.9300 ?
    C11 C12 . 1.390(4) ?
    C11 H11 . 0.9300 ?
    C12 N2 . 1.402(4) ?
    N1 HN1 . 0.78(3) ?
    N2 HN2A . 0.87(3) ?
    N2 HN2B . 0.82(3) ?
loop_
    _geom_angle_atom_site_label_1
    _geom_angle_atom_site_label_2
    _geom_angle_atom_site_label_3
    _geom_angle_site_symmetry_1
    _geom_angle_site_symmetry_3
    _geom_angle
    _geom_angle_publ_flag
    O1 S1 O2 . . 119.70(16) ?
    O1 S1 N1 . . 106.66(16) ?
    O2 S1 N1 . . 108.00(14) ?
    O1 S1 C1 . . 107.58(14) ?
    O2 S1 C1 . . 105.30(15) ?
    N1 S1 C1 . . 109.34(15) ?
    C6 C1 C2 . . 117.8(3) ?
    C6 C1 S1 . . 124.6(3) ?
    C2 C1 S1 . . 117.2(3) ?
    C3 C2 C1 . . 120.7(3) ?
    C3 C2 H2 . . 119.7 ?
    C1 C2 H2 . . 119.7 ?
    C4 C3 C2 . . 120.4(4) ?
    C4 C3 H3 . . 119.8 ?
    C2 C3 H3 . . 119.8 ?
    C3 C4 C5 . . 120.4(4) ?
    C3 C4 H4 . . 119.8 ?
    C5 C4 H4 . . 119.8 ?
    C4 C5 C6 . . 119.1(3) ?
    C4 C5 H5 . . 120.4 ?
    C6 C5 H5 . . 120.4 ?
    C5 C6 C1 . . 121.6(3) ?
    C5 C6 Br1 . . 116.7(3) ?
    C1 C6 Br1 . . 121.6(2) ?
    C8 C7 C12 . . 121.0(3) ?
    C8 C7 N1 . . 120.0(3) ?
    C12 C7 N1 . . 119.0(3) ?
    C7 C8 C9 . . 119.9(3) ?
    C7 C8 H8 . . 120.0 ?
    C9 C8 H8 . . 120.0 ?
    C8 C9 C10 . . 120.1(3) ?
    C8 C9 Cl1 . . 120.1(3) ?
    C10 C9 Cl1 . . 119.8(3) ?
    C11 C10 C9 . . 120.0(3) ?
    C11 C10 H10 . . 120.0 ?
    C9 C10 H10 . . 120.0 ?
    C10 C11 C12 . . 120.9(3) ?
    C10 C11 H11 . . 119.6 ?
    C12 C11 H11 . . 119.6 ?
    C11 C12 C7 . . 118.1(3) ?
    C11 C12 N2 . . 120.9(3) ?
    C7 C12 N2 . . 120.9(3) ?
    C7 N1 S1 . . 121.7(2) ?
    C7 N1 HN1 . . 120(3) ?
    S1 N1 HN1 . . 115(3) ?
    C12 N2 HN2A . . 114(2) ?
    C12 N2 HN2B . . 116(3) ?
    HN2A N2 HN2B . . 112(3) ?
loop_
    _geom_torsion_atom_site_label_1
    _geom_torsion_atom_site_label_2
    _geom_torsion_atom_site_label_3
    _geom_torsion_atom_site_label_4
    _geom_torsion_site_symmetry_1
    _geom_torsion_site_symmetry_2
    _geom_torsion_site_symmetry_3
    _geom_torsion_site_symmetry_4
    _geom_torsion
    _geom_torsion_publ_flag
    HN1 N1 S1 C1 1_555 1_555 1_555 1_555 97(3) yes
    HN1 N1 S1 O1 1_555 1_555 1_555 1_555 -19(3) yes
    C7 N1 S1 O2 1_555 1_555 1_555 1_555 50.2(3) yes
    C6 C1 S1 N1 1_555 1_555 1_555 1_555 -57.7(3) yes
    C6 C1 S1 O1 1_555 1_555 1_555 1_555 57.8(3) yes
loop_
    _geom_hbond_atom_site_label_d
    _geom_hbond_atom_site_label_h
    _geom_hbond_atom_site_label_a
    _geom_hbond_site_symmetry_d
    _geom_hbond_site_symmetry_h
    _geom_hbond_site_symmetry_a
    _geom_hbond_distance_dh
    _geom_hbond_distance_ha
    _geom_hbond_distance_da
    _geom_hbond_angle_dha
    _geom_hbond_publ_flag
    N1 HN1 N2 1_555 1_555 3_566 0.78(3) 2.26(3) 3.022(4) 166(3) yes
    N2 HN2A O1 1_555 1_555 2_556 0.87(3) 2.45(3) 3.258(4) 154(3) yes
data_global
_journal_date_recd_electronic     2012-10-22
_journal_date_accepted     2012-11-05
_journal_name_full     'Acta Crystallographica, Section E'
_journal_year     2012
_journal_volume     68
_journal_issue     12
_journal_page_first     o3308
_journal_page_last     o3309
_journal_paper_category     QO
_journal_paper_doi     10.1107/S160053681204562X
_journal_coeditor_code     LD2080
_publ_contact_author_name     'Paola Paoli'
_publ_contact_author_address
;
Dipartimento Energetica "Sergio Stecco"
University of Firenze
Via S. Marta 3
I-50139 Firenze
Italy
;
_publ_contact_author_email     paolapaoli@unifi.it
_publ_contact_author_fax     '+390554796342'
_publ_contact_author_phone     '+390554796240'
_publ_section_title
;
<i>N</i>-(2-Amino-5-chlorophenyl)-2-bromobenzenesulfonamide
;
loop_
    _publ_author_name
    _publ_author_footnote
    _publ_author_address
    'Altamura, Maria' .
;
Chemistry Department
Menarini Ricerche S.p.A.
Via dei Sette Santi 3
I-50131 Firenze
Italy
;
    'Fedi, Valentina' .
;
Chemistry Department
Menarini Ricerche S.p.A.
Via dei Sette Santi 3
I-50131 Firenze
Italy
;
    'Nannicini, Rossano' .
;
Chemistry Department
Menarini Ricerche S.p.A.
Via dei Sette Santi 3
I-50131 Firenze
Italy
;
    'Paoli, Paola' .
;
Dipartimento Energetica "Sergio Stecco"
University of Firenze
Via S. Marta 3
I-50139 Firenze
Italy
;
    'Rossi, Patrizia' .
;
Dipartimento Energetica "Sergio Stecco"
University of Firenze
Via S. Marta 3
I-50139 Firenze
Italy
;
