# Supplementary material for: N-(2-Amino-5-chloro­phen­yl)-2-bromo­benzene­sulfonamide
Source: Acta Crystallogr Sect E Struct Rep Online. 2012 Nov 10;68(Pt 12):o3308–9. doi: 10.1107/S160053681204562X (PMC3588848; doi:10.1107/S160053681204562X)
Supplement: Supplementary file 2 [file e-68-o3308-Isup2.hkl]

#
# h,k,l, Fc-squared, Fo-squared, sigma(Fo-squared) and status flag
#
data_I
_shelx_title ' MEN318-23 in P21/a'
_shelx_refln_list_code          4
_shelx_F_calc_maximum      163.22
_exptl_crystal_F_000       720.00
_reflns_d_resolution_high  0.7740
 
loop_
 _symmetry_equiv_pos_as_xyz
 'x, y, z'
 '-x, y+1/2, -z+1/2'
 '-x, -y, -z'
 'x, -y-1/2, z-1/2'
 
_cell_length_a    13.6570
_cell_length_b    14.3610
_cell_length_c     7.0829
_cell_angle_alpha  90.000
_cell_angle_beta  100.750
_cell_angle_gamma  90.000
 
_shelx_F_squared_multiplier     1.000
 
loop_
 _refln_index_h
 _refln_index_k
 _refln_index_l
 _refln_F_squared_calc
 _refln_F_squared_meas
 _refln_F_squared_sigma
 _refln_observed_status
   3   0   0       18.18       13.32      5.24 o
   4   0   0      565.74      558.48     18.84 o
   5   0   0     8527.50     9066.14     52.98 o
   6   0   0    11065.56    11836.76     61.64 o
   7   0   0     5205.19     5628.91     61.72 o
   8   0   0    10703.89    11615.37     88.81 o
   9   0   0      125.85       97.66     22.56 o
  10   0   0      172.82      143.34     23.36 o
  11   0   0      216.78      251.36     25.51 o
  12   0   0       38.99       62.04     20.41 o
  13   0   0       22.34       31.48     27.36 o
  14   0   0        0.10       28.70     29.83 o
   3   1   0     6943.94     6715.50     30.56 o
   4   1   0     2234.52     2297.43     17.47 o
   5   1   0     8391.01     8372.11     34.87 o
   6   1   0     8729.07     9020.73     42.09 o
   7   1   0       18.82       17.45      5.88 o
   8   1   0     1518.96     1556.53     28.89 o
   9   1   0      443.49      426.73     20.74 o
  10   1   0       45.53       37.93     10.59 o
  11   1   0      691.04      711.65     25.30 o
  12   1   0      365.83      341.16     26.20 o
  13   1   0      255.29      284.36     34.94 o
  14   1   0      280.87      283.67     51.53 o
  15   1   0      100.72       73.66     37.42 o
   3   2   0     5781.73     5619.28     24.15 o
   4   2   0     9702.67     9423.53     81.14 o
   5   2   0     1676.02     1693.11     18.14 o
   6   2   0     3781.38     3698.16     28.36 o
   7   2   0     1324.16     1355.35     20.52 o
   8   2   0      251.37      217.04     12.95 o
   9   2   0     1675.90     1642.33     29.43 o
  10   2   0        5.36       22.79     10.69 o
  11   2   0     1900.54     1976.83     43.34 o
  12   2   0       41.39       48.31     18.05 o
  13   2   0       28.25        8.90     16.35 o
  14   2   0      110.67      106.57     42.02 o
  15   2   0        6.39       36.29     43.96 o
   1   3   0     2637.44     2514.57     20.52 o
   2   3   0      165.34      158.29      7.98 o
   3   3   0    10678.79    10568.16    107.12 o
   4   3   0       84.67       78.61      4.59 o
   5   3   0     2717.71     2601.71     19.19 o
   6   3   0      490.97      489.34     10.80 o
   7   3   0      611.38      596.16     16.04 o
   8   3   0        5.00       11.81      5.56 o
   9   3   0       36.31       34.08     10.21 o
  10   3   0      313.47      335.95     19.66 o
  11   3   0      513.12      530.23     30.98 o
  12   3   0       12.28       14.45     10.85 o
  13   3   0       71.24       90.15     24.78 o
  14   3   0       30.09       34.08     21.61 o
  15   3   0       18.94        9.02     23.40 o
  16   3   0       43.53        7.37     37.13 o
   0   4   0      868.49      877.98     19.68 o
   1   4   0     1268.68     1243.13     16.04 o
   2   4   0     2547.59     2506.69     28.78 o
   3   4   0     2920.70     2909.29     29.13 o
   4   4   0     1219.83     1271.50     15.46 o
   5   4   0      193.01      193.04      6.33 o
   6   4   0       29.94       27.74      4.54 o
   7   4   0        1.01       14.90      8.34 o
   8   4   0      233.45      220.91     14.89 o
   9   4   0      317.90      308.49     18.79 o
  10   4   0        4.45       20.52     12.97 o
  11   4   0      114.76      135.40     21.53 o
  12   4   0      135.11      111.72     33.09 o
  13   4   0      217.42      106.02     22.08 o
  14   4   0       34.82       35.40     27.78 o
  15   4   0        4.63       47.40     50.74 o
  16   4   0       25.35        8.46     36.37 o
   1   5   0        4.77        9.88      4.49 o
   2   5   0      334.96      393.97     13.94 o
   3   5   0     1196.99     1161.17     29.45 o
   4   5   0      158.47      136.49      6.50 o
   5   5   0     1570.08     1430.18     13.87 o
   6   5   0       18.88       18.32      4.23 o
   7   5   0      342.11      321.11      9.43 o
   8   5   0      235.29      213.63      9.54 o
   9   5   0      399.17      386.04     22.23 o
  10   5   0       71.55       38.10     19.21 o
  11   5   0       62.65       80.86     36.54 o
  12   5   0      500.82      539.07     51.81 o
  13   5   0      108.62      127.80     32.82 o
  14   5   0        0.30       10.66     15.75 o
  15   5   0       19.51       30.49     28.64 o
   0   6   0     6580.56     6855.56     56.64 o
   1   6   0      405.64      382.97     12.41 o
   2   6   0      130.95      118.59      8.58 o
   3   6   0     6066.71     6306.28     38.63 o
   4   6   0       11.66        9.27      3.97 o
   5   6   0      793.99      824.45     10.44 o
   6   6   0     3009.16     3030.53     35.29 o
   7   6   0        5.39        7.31      2.91 o
   8   6   0      299.98      283.32     11.52 o
   9   6   0      640.97      721.17     59.24 o
  10   6   0      391.42      364.74     44.01 o
  11   6   0     1567.18     1546.98     91.59 o
  12   6   0       18.73       14.02     16.59 o
  13   6   0       45.39       60.62     29.42 o
  14   6   0      151.33      158.16     35.68 o
  15   6   0       33.34       12.85     20.94 o
   1   7   0     5078.87     5092.28     43.53 o
   2   7   0     2102.15     2203.58     68.75 o
   3   7   0     2758.47     2703.94     31.70 o
   4   7   0      224.72      202.73      9.69 o
   5   7   0     1087.09      981.29     23.13 o
   6   7   0     3260.04     3221.94     42.52 o
   7   7   0      398.28      388.45      9.93 o
   8   7   0      300.02      265.83     38.04 o
   9   7   0        7.16        9.51     15.17 o
  10   7   0      173.04      156.44     38.72 o
  11   7   0      138.47      142.29     33.03 o
  12   7   0      164.01      146.07     37.50 o
  13   7   0        3.90       21.48     23.32 o
  14   7   0      221.96      217.55     45.54 o
  15   7   0       32.76       47.29     39.47 o
  16   7   0        0.47       18.89     39.05 o
   0   8   0     7610.97     7906.52    103.66 o
   1   8   0      747.66      703.17     23.24 o
   2   8   0     7992.54     8412.39    102.44 o
   3   8   0       62.00       89.80     42.19 o
   4   8   0      393.58      374.93     16.54 o
   5   8   0       23.74       16.94      5.01 o
   6   8   0     1070.97     1089.71     32.27 o
   7   8   0     2095.57     2029.88     71.98 o
   8   8   0     3135.61     3309.39     83.36 o
   9   8   0     2599.91     2828.76     90.30 o
  10   8   0     1389.34     1484.09     72.02 o
  11   8   0        4.89       20.17     24.06 o
  12   8   0       56.66       40.61     42.36 o
  13   8   0        6.33       30.37     28.68 o
  14   8   0      123.16       63.43     46.00 o
  15   8   0      129.30      124.27     62.77 o
   1   9   0     1204.08     1196.67     74.39 o
   2   9   0      274.78      240.91     17.60 o
   3   9   0     4652.14     4856.19     73.53 o
   4   9   0       45.30       41.16     14.27 o
   5   9   0     2010.84     2054.49     28.75 o
   6   9   0      814.67      784.32     71.97 o
   7   9   0      545.44      558.63     54.75 o
   8   9   0      437.45      397.75     47.18 o
   9   9   0      233.01      221.44     43.14 o
  10   9   0      587.02      545.40     57.48 o
  11   9   0      125.48      146.41     38.41 o
  12   9   0      138.05      161.28     43.94 o
  13   9   0        7.68       25.87     45.94 o
  14   9   0      369.52      373.35     70.54 o
   0  10   0       82.71       72.46     28.15 o
   1  10   0      731.36      683.84     34.93 o
   2  10   0     1308.39     1402.01     49.90 o
   3  10   0      325.61      355.44     27.57 o
   4  10   0     2709.72     2919.80     51.42 o
   5  10   0       12.48       15.52     25.13 o
   6  10   0      567.01      542.64     49.26 o
   7  10   0      111.27       68.52     50.83 o
   8  10   0      489.61      480.24     51.96 o
   9  10   0      174.07      145.29     32.87 o
  10  10   0      148.95      153.02     38.99 o
  11  10   0      284.44      244.61     46.60 o
  12  10   0        3.31       52.06     30.04 o
  13  10   0       48.01       19.19     37.02 o
   1  11   0      724.02      766.61     39.91 o
   2  11   0      102.50      132.82     24.99 o
   3  11   0      865.06      843.91     57.39 o
   4  11   0       17.05       33.39     38.91 o
   5  11   0      810.98      779.59     72.27 o
   6  11   0      168.72      117.99     44.91 o
   7  11   0      110.97       62.80     28.46 o
   8  11   0      158.43      130.99     41.70 o
   9  11   0       36.76       42.32     27.13 o
  10  11   0       42.97       25.76     24.55 o
  11  11   0       17.38       30.16     45.09 o
  12  11   0        2.04       42.54     48.13 o
   0  12   0       71.94       65.25     33.59 o
   1  12   0        0.64       14.15     14.67 o
   2  12   0       34.08       14.46     13.61 o
   3  12   0       30.30        9.23     19.25 o
   4  12   0       85.98       60.05     36.59 o
   5  12   0        0.80       17.33     19.67 o
   6  12   0       85.36       52.96     25.32 o
   7  12   0        3.86       17.16     21.83 o
   8  12   0       44.04       19.75     24.07 o
   9  12   0       85.29       92.28     63.83 o
  10  12   0      122.42      145.78     37.84 o
  11  12   0       70.65       13.98     36.52 o
   1  13   0      693.08      726.10     39.57 o
   2  13   0       22.66       21.47     18.17 o
   3  13   0       91.39       57.93     44.59 o
   4  13   0      205.64      227.87     43.29 o
   5  13   0      111.13       87.17     34.14 o
   6  13   0       56.87       27.41     26.91 o
   7  13   0       91.13       61.59     31.10 o
   8  13   0       41.44       34.13     28.77 o
   9  13   0      251.25      329.34     51.46 o
  10  13   0      151.50      107.02     48.31 o
   0  14   0       24.92       23.06     26.80 o
   1  14   0      614.37      503.86     59.42 o
   2  14   0      122.16       73.83     45.35 o
   3  14   0      229.05      186.94     72.84 o
   4  14   0       71.57       38.60     30.36 o
   5  14   0       12.45       12.29     22.06 o
   6  14   0        6.80       30.56     30.05 o
   7  14   0       12.17       23.22     27.87 o
   8  14   0        2.95       20.09     30.02 o
   1  15   0      191.13      145.18     41.12 o
   2  15   0       52.66       19.31     24.50 o
   3  15   0      140.58       84.35     42.75 o
   4  15   0       34.18       30.85     30.36 o
   5  15   0       25.74       23.16     21.69 o
   6  15   0      303.80      295.50     54.53 o
   7  15   0        0.47       40.11     32.04 o
   0  16   0      707.79      786.55     81.09 o
   1  16   0        4.10        9.89     21.79 o
   2  16   0      286.34      295.35     70.26 o
   3  16   0        5.77       11.41     24.98 o
   4  16   0        1.75       17.27     25.64 o
   5  16   0        3.85       30.12     33.29 o
   6  16   0       16.50       17.23     27.91 o
   1  17   0      102.02      118.15     52.10 o
   2  17   0       21.77       40.53     42.97 o
   3  17   0      117.78      147.29     55.19 o
   4  17   0      144.89      172.59     45.53 o
   1  18   0        0.03       20.23     45.35 o
   2  18   0       61.25       40.86     59.05 o
 -14   1   1      131.73      178.06     39.06 o
 -13   1   1        7.47       14.54     14.75 o
 -12   1   1        0.34       16.10     12.81 o
 -11   1   1      123.40      134.60     14.72 o
 -10   1   1       17.72       16.51      7.79 o
  -9   1   1      109.20      116.19     14.54 o
  -8   1   1      307.17      309.73     13.05 o
  -7   1   1     4461.21     4642.08     43.42 o
  -6   1   1     6903.12     7004.50     88.77 o
  -5   1   1      927.41      944.96     13.90 o
  -4   1   1     5572.04     5459.20     22.66 o
  -3   1   1     2246.86     2111.76     14.35 o
   2   1   1    15829.87    15684.50     89.74 o
   3   1   1     2841.42     2762.42     26.50 o
   4   1   1     1243.30     1163.37     16.59 o
   5   1   1     2492.62     2601.71     28.35 o
   6   1   1      275.02      263.94     16.94 o
   7   1   1      113.52      101.28     14.10 o
   8   1   1      141.46      165.56     17.13 o
   9   1   1     1442.33     1469.48     32.35 o
  10   1   1        0.62       19.17     10.41 o
  11   1   1      871.58      816.79     29.07 o
  12   1   1       20.18       39.26     12.79 o
  13   1   1      140.11      123.85     23.11 o
  14   1   1        0.72       13.75     16.21 o
  15   1   1       96.09       56.97     39.34 o
 -15   2   1       20.24       23.36     29.41 o
 -14   2   1       49.73       40.32     40.28 o
 -13   2   1      240.18      217.19     30.37 o
 -12   2   1      688.20      702.09     30.08 o
 -11   2   1      108.46      101.43     17.20 o
 -10   2   1       84.17       53.56     12.36 o
  -9   2   1      112.40      116.94      9.89 o
  -8   2   1       32.83       24.50      6.06 o
  -7   2   1       16.72       16.04      5.05 o
  -6   2   1      823.95      831.84     16.19 o
  -5   2   1     6811.28     6641.22     35.30 o
  -4   2   1     2039.35     2020.39     25.90 o
  -3   2   1    11149.94    11017.82     81.52 o
  -2   2   1     8269.95     8076.54     37.17 o
   1   2   1    10607.89    10468.98     51.53 o
   2   2   1     5383.42     5373.79     31.23 o
   3   2   1     8508.40     8427.81     59.17 o
   4   2   1       66.28       66.22      9.13 o
   5   2   1       10.69        9.90      4.69 o
   6   2   1     1006.21      885.74     17.74 o
   7   2   1      947.34      919.78     25.24 o
   8   2   1     1300.35     1304.84     30.29 o
   9   2   1      334.47      322.53     20.41 o
  10   2   1       93.23       81.30     14.50 o
  11   2   1        3.10       10.68      9.49 o
  12   2   1      326.76      307.66     30.21 o
  13   2   1        5.05       18.43     15.01 o
  14   2   1       61.90       64.36     36.34 o
  15   2   1       10.73        8.99     17.66 o
  16   2   1       18.34       38.47     46.36 o
 -16   3   1      126.12      106.86     56.03 o
 -15   3   1      142.63       96.24     41.58 o
 -14   3   1       87.08       96.85     32.12 o
 -13   3   1       95.09       65.64     27.63 o
 -12   3   1        7.87       22.40     16.04 o
 -11   3   1       23.81       28.76     13.17 o
 -10   3   1      696.33      750.61     28.74 o
  -9   3   1     3721.51     3741.13     59.86 o
  -8   3   1     4814.54     4973.90     35.25 o
  -7   3   1      123.14      114.28      6.51 o
  -6   3   1     5101.47     5253.31     68.46 o
  -5   3   1     2835.54     2739.16     42.80 o
  -4   3   1     2142.88     2116.88     72.31 o
  -3   3   1       21.83       27.64      9.84 o
  -2   3   1    17714.57    17238.79     95.43 o
  -1   3   1     5620.54     5713.14     45.93 o
   0   3   1    26641.85    25466.84    168.93 o
   1   3   1     5779.88     6070.28     50.80 o
   2   3   1     2842.61     2860.75     34.01 o
   3   3   1    11256.16    11489.65     48.38 o
   4   3   1      303.47      311.83     11.09 o
   5   3   1     4527.67     4659.32     28.97 o
   6   3   1       14.20       16.35      5.34 o
   7   3   1     2071.62     2001.23     31.74 o
   8   3   1     3057.77     3128.84     39.36 o
   9   3   1      615.36      601.92     27.84 o
  10   3   1        8.23       28.58     14.13 o
  11   3   1     1405.58     1563.99     44.50 o
  12   3   1      411.19      412.60     30.86 o
  13   3   1      100.43       77.91     25.99 o
  14   3   1       41.87       36.57     25.82 o
  15   3   1       74.39       39.05     51.26 o
  16   3   1       39.67       33.84     47.89 o
 -16   4   1       68.30       53.28     55.03 o
 -15   4   1      270.23      185.09     44.59 o
 -14   4   1       89.43       66.86     31.15 o
 -13   4   1        2.12       24.04     19.73 o
 -12   4   1      220.32      173.34     31.10 o
 -11   4   1     1881.24     1868.26     58.76 o
 -10   4   1      266.19      287.66     24.90 o
  -9   4   1     3061.41     3212.38     44.39 o
  -8   4   1      974.70      979.27     18.42 o
  -7   4   1       42.19       34.09      5.20 o
  -6   4   1      591.98      558.67     51.47 o
  -5   4   1     2037.85     1989.99     64.88 o
  -4   4   1     2356.14     2186.51     63.84 o
  -3   4   1    22660.85    22377.85    300.65 o
  -2   4   1     9604.35     9179.27     38.77 o
  -1   4   1    22668.44    21528.17     70.31 o
   0   4   1     6958.27     7177.71     47.26 o
   1   4   1      413.52      422.14     21.61 o
   2   4   1      467.16      487.19     13.11 o
   3   4   1     5035.36     5233.75     30.56 o
   4   4   1     3464.56     3373.12     26.64 o
   5   4   1     1901.10     1925.82     24.41 o
   6   4   1    11920.98    12453.54     98.48 o
   7   4   1       32.56       34.62      7.90 o
   8   4   1     2219.60     2249.85     34.75 o
   9   4   1      244.49      308.41     22.53 o
  10   4   1       51.37       41.77     12.30 o
  11   4   1       87.41      103.39     22.55 o
  12   4   1       22.06       26.78     20.15 o
  13   4   1       78.81       69.85     31.07 o
  14   4   1      532.95      608.09     49.42 o
  15   4   1       74.99       46.94     49.68 o
 -16   5   1        1.95       31.66     51.65 o
 -15   5   1       52.54       20.75     23.26 o
 -14   5   1      127.16       95.75     31.35 o
 -13   5   1       50.21       53.59     27.15 o
 -12   5   1      251.98      191.50     34.58 o
 -11   5   1      645.66      547.41     43.12 o
 -10   5   1      720.74      680.25     47.92 o
  -9   5   1      714.56      676.23     25.16 o
  -8   5   1     2193.10     2228.80    100.82 o
  -7   5   1      162.41      131.70     33.58 o
  -6   5   1     3589.03     3659.12     88.80 o
  -5   5   1     1970.69     1844.43     74.39 o
  -4   5   1     2475.74     2488.47     17.30 o
  -3   5   1      197.31      177.32      8.89 o
  -2   5   1     2785.04     2745.05     21.79 o
  -1   5   1      248.93      271.29     11.45 o
   0   5   1    11815.04    11136.38     44.63 o
   1   5   1     6997.22     7085.35     39.23 o
   2   5   1     3948.98     4040.09     48.57 o
   3   5   1     5226.70     5091.27     47.67 o
   4   5   1      381.01      383.16     13.04 o
   5   5   1     4340.19     4576.17     32.42 o
   6   5   1      255.91      238.13     10.73 o
   7   5   1     1620.46     1667.41     32.14 o
   8   5   1      674.06      719.49     21.86 o
   9   5   1     2172.41     2347.52     41.27 o
  10   5   1        0.99       27.76     17.57 o
  11   5   1      616.55      558.11     45.29 o
  12   5   1      450.65      423.74     46.70 o
  13   5   1      232.51      192.43     38.00 o
  14   5   1        4.25        8.43     18.71 o
  15   5   1       75.12       59.03     32.41 o
 -15   6   1       87.49       89.02     40.90 o
 -14   6   1       69.01       59.60     29.39 o
 -13   6   1      329.92      271.34     36.84 o
 -12   6   1      318.69      267.97     43.88 o
 -11   6   1      653.38      679.89     52.08 o
 -10   6   1        5.30       27.82     23.50 o
  -9   6   1       36.49       18.81     26.74 o
  -8   6   1     3324.08     3408.77    113.88 o
  -7   6   1     1363.35     1428.07     90.93 o
  -6   6   1       17.82       48.89     32.85 o
  -5   6   1     5332.39     5623.20    122.92 o
  -4   6   1      214.87      196.92     10.33 o
  -3   6   1      642.46      566.17     10.60 o
  -2   6   1      604.31      522.37     21.72 o
  -1   6   1      246.71      267.99     12.96 o
   0   6   1     3392.48     3308.86     28.33 o
   1   6   1     2867.88     2797.97     33.28 o
   2   6   1      797.46      757.31     22.91 o
   3   6   1     1763.97     1737.51     20.87 o
   4   6   1     2915.55     2933.24     27.35 o
   5   6   1     2354.80     2387.64     25.30 o
   6   6   1     1130.00     1080.57     36.70 o
   7   6   1        0.91       13.30      5.85 o
   8   6   1      876.12      902.23     44.16 o
   9   6   1      409.65      374.17     28.29 o
  10   6   1      884.35      973.62     57.30 o
  11   6   1        4.68       11.21     16.21 o
  12   6   1       93.46      129.85     36.45 o
  13   6   1      171.08      137.64     33.38 o
  14   6   1       14.71       21.68     23.97 o
  15   6   1       19.39       41.96     54.13 o
 -15   7   1       95.82      112.12     48.74 o
 -14   7   1      224.15      256.51     60.48 o
 -13   7   1      105.07       81.05     34.13 o
 -12   7   1        7.39       14.26     18.55 o
 -11   7   1        1.33        6.13     14.48 o
 -10   7   1       52.70       15.96     16.39 o
  -9   7   1     3834.25     3950.10    129.89 o
  -8   7   1      996.39      997.45     82.24 o
  -7   7   1      978.02     1014.59     85.42 o
  -6   7   1     1501.70     1447.82     78.38 o
  -5   7   1        3.92        5.73      3.33 o
  -4   7   1       57.19       86.71      6.94 o
  -3   7   1     2316.66     2419.42     31.94 o
  -2   7   1        5.55        6.55      4.10 o
  -1   7   1      942.89      937.25     24.24 o
   0   7   1      840.37      838.87     20.55 o
   1   7   1     1738.28     1659.80     31.88 o
   2   7   1     1495.71     1480.16     29.10 o
   3   7   1     1257.32     1273.34     27.54 o
   4   7   1      333.19      312.76     13.71 o
   5   7   1       59.08       53.79     10.71 o
   6   7   1      225.37      184.70     13.71 o
   7   7   1        5.85       12.25      6.57 o
   8   7   1      352.02      293.68     41.77 o
   9   7   1      542.40      543.45     51.74 o
  10   7   1       18.38       36.72     27.34 o
  11   7   1       25.73       30.21     23.05 o
  12   7   1      110.11      148.88     42.36 o
  13   7   1        2.36       27.83     22.81 o
  14   7   1       36.68       65.03     45.81 o
  15   7   1       78.71       35.75     33.87 o
 -15   8   1       40.95       31.24     47.52 o
 -14   8   1       14.75       22.82     29.37 o
 -13   8   1       19.58       28.34     22.03 o
 -12   8   1      209.83      194.65     42.81 o
 -11   8   1      199.38      155.51     39.79 o
 -10   8   1       13.34       13.22     17.06 o
  -9   8   1        0.62       13.09     31.21 o
  -8   8   1       33.90       43.49     34.20 o
  -7   8   1      104.67       78.34     38.30 o
  -6   8   1      249.75      252.74     11.97 o
  -5   8   1       43.34       52.99      8.58 o
  -4   8   1      708.51      682.44     14.79 o
  -3   8   1       36.94       29.79      6.08 o
  -2   8   1       25.41       38.91      9.73 o
  -1   8   1      303.39      283.68     20.07 o
   0   8   1       59.80       60.27     13.30 o
   1   8   1       47.44       48.62     13.94 o
   2   8   1      958.94      957.09     27.11 o
   3   8   1      745.53      756.52     26.30 o
   4   8   1     1179.20     1222.90     23.36 o
   5   8   1      243.62      230.97     14.36 o
   6   8   1       96.46       91.51     13.36 o
   7   8   1      137.39      120.49     15.86 o
   8   8   1        0.25        9.25     16.29 o
   9   8   1       94.21      107.71     40.25 o
  10   8   1      200.69      171.52     36.97 o
  11   8   1      118.50      138.05     34.28 o
  12   8   1       46.57       43.70     25.34 o
  13   8   1       43.90       23.17     33.90 o
  14   8   1       16.07       12.22     29.62 o
 -14   9   1       91.45       98.76     56.48 o
 -13   9   1       42.20       41.14     31.14 o
 -12   9   1       53.47       68.36     26.82 o
 -11   9   1      323.52      337.24     49.63 o
 -10   9   1       22.83       48.93     30.40 o
  -9   9   1      101.64      148.39     53.90 o
  -8   9   1      268.09      212.89     69.69 o
  -7   9   1       43.77       72.03     50.24 o
  -6   9   1     1161.64     1220.31     50.17 o
  -5   9   1       49.23       50.69      5.09 o
  -4   9   1      287.78      279.66     13.03 o
  -3   9   1     1043.69     1002.13     21.65 o
  -2   9   1      416.77      373.18     31.24 o
  -1   9   1      226.88      207.19     20.65 o
   0   9   1      202.32      172.07     19.57 o
   1   9   1     1563.43     1564.99     37.20 o
   2   9   1     1069.18     1047.31     31.00 o
   3   9   1      657.28      706.15     26.18 o
   4   9   1      138.18      122.25     16.69 o
   5   9   1       25.35       26.30      8.98 o
   6   9   1      175.03      170.73     15.96 o
   7   9   1      136.24      151.23     46.68 o
   8   9   1      102.69       71.51     35.64 o
   9   9   1      809.52      820.23     60.09 o
  10   9   1       61.02       35.72     19.98 o
  11   9   1      268.71      223.44     44.93 o
  12   9   1        0.68       27.81     29.09 o
  13   9   1      130.24       99.55     41.86 o
 -13  10   1       50.87       19.27     47.32 o
 -12  10   1      256.36      276.72     47.34 o
 -11  10   1      181.87      164.35     36.73 o
 -10  10   1       18.14       17.66     22.40 o
  -9  10   1       74.88       46.76     41.94 o
  -8  10   1      210.83      153.79     53.83 o
  -7  10   1       24.33        9.48     28.21 o
  -6  10   1      177.82      211.29     61.02 o
  -5  10   1      630.19      664.68     30.34 o
  -4  10   1      107.37      104.75     12.73 o
  -3  10   1     1315.25     1390.26     24.93 o
  -2  10   1       20.02       15.71      9.58 o
  -1  10   1       59.47       58.88     37.50 o
   0  10   1      463.70      450.37     26.30 o
   1  10   1      147.13      149.22     22.12 o
   2  10   1      284.43      225.71     23.56 o
   3  10   1      170.89      145.98     18.69 o
   4  10   1      646.72      698.94     25.66 o
   5  10   1      272.61      253.66     18.77 o
   6  10   1      178.74      178.85     38.42 o
   7  10   1      979.27     1018.02     66.43 o
   8  10   1        7.52       40.89     28.49 o
   9  10   1     1192.76     1205.17     64.85 o
  10  10   1       11.31       24.64     25.84 o
  11  10   1       17.03       24.87     25.29 o
  12  10   1       10.79       17.51     33.78 o
 -12  11   1       71.12       44.98     43.74 o
 -11  11   1        5.17       19.91     32.05 o
 -10  11   1      225.19      218.13     45.41 o
  -9  11   1      225.04      230.88     68.52 o
  -8  11   1      892.07      917.54     82.66 o
  -7  11   1      145.61      201.60     73.53 o
  -6  11   1      341.84      373.03     63.95 o
  -5  11   1      386.55      320.63     63.09 o
  -4  11   1       43.31       28.61     25.61 o
  -3  11   1      180.97      178.63     24.61 o
  -2  11   1     1885.44     2050.58     46.98 o
  -1  11   1      120.37      107.38     18.58 o
   0  11   1     2262.36     2417.69     46.81 o
   1  11   1      768.33      719.89     58.18 o
   2  11   1      376.16      363.11     28.70 o
   3  11   1     1826.25     1827.83     42.63 o
   4  11   1       41.85       51.19     26.45 o
   5  11   1      604.79      628.81     52.62 o
   6  11   1       54.79       75.53     36.98 o
   7  11   1      297.60      243.01     48.69 o
   8  11   1        0.50       18.11     26.45 o
   9  11   1      359.37      350.50     56.05 o
  10  11   1       34.11       32.07     31.82 o
  11  11   1        1.62       19.79     28.30 o
 -11  12   1      473.94      517.50     82.55 o
 -10  12   1        4.41       27.53     31.12 o
  -9  12   1      172.39      195.37     58.91 o
  -8  12   1        7.97       32.88     40.54 o
  -7  12   1      608.29      657.65     74.64 o
  -6  12   1      355.31      299.43     59.42 o
  -5  12   1      209.23      234.20     64.00 o
  -4  12   1       91.44      112.98     25.91 o
  -3  12   1      459.32      532.67     38.16 o
  -2  12   1     2295.34     2355.49     44.02 o
  -1  12   1     2043.71     2229.64     48.78 o
   0  12   1      362.71      391.31     28.34 o
   1  12   1     2314.85     2464.43     52.42 o
   2  12   1      491.27      462.62     31.57 o
   3  12   1       32.68       46.25     20.63 o
   4  12   1      564.08      617.40     49.84 o
   5  12   1       39.07       54.08     29.46 o
   6  12   1     2518.76     2860.96     86.73 o
   7  12   1      359.29      338.85     50.87 o
   8  12   1      370.81      415.71     51.91 o
   9  12   1        0.12       10.79     23.45 o
  10  12   1       70.10       10.95     33.63 o
 -10  13   1      112.96       76.87     38.20 o
  -9  13   1       47.29       33.92     30.03 o
  -8  13   1      443.09      380.58     67.62 o
  -7  13   1       35.75       21.32     33.14 o
  -6  13   1      317.60      396.69     78.20 o
  -5  13   1       47.68       36.15     34.48 o
  -4  13   1      171.57      240.31     60.04 o
  -3  13   1      199.48      225.10     33.46 o
  -2  13   1      608.37      642.90     50.44 o
  -1  13   1        5.62       29.44     14.22 o
   0  13   1      205.87      198.61     25.08 o
   1  13   1       98.20      104.46     21.49 o
   2  13   1       14.90       37.94     26.39 o
   3  13   1     1088.05     1212.60     60.79 o
   4  13   1       27.97       38.32     25.93 o
   5  13   1      235.98      202.92     40.22 o
   6  13   1      179.33      168.29     37.18 o
   7  13   1      165.80      172.62    103.71 o
   8  13   1       17.98       23.27     26.29 o
   9  13   1      324.95      416.46     90.01 o
  -9  14   1       16.88       49.69     51.08 o
  -8  14   1      107.57      116.21     37.99 o
  -7  14   1      343.66      405.04     79.81 o
  -6  14   1       89.41      113.51     43.57 o
  -5  14   1     1163.31     1281.15    105.93 o
  -4  14   1       18.63       39.18     41.73 o
  -3  14   1      375.01      337.15     62.16 o
  -2  14   1      189.79      154.40     29.75 o
  -1  14   1      122.22       93.22     28.16 o
   0  14   1      313.33      326.10     30.56 o
   1  14   1      145.86      180.53     34.07 o
   2  14   1      658.42      745.53     65.65 o
   3  14   1      500.05      466.04     46.81 o
   4  14   1      140.60      153.94     34.74 o
   5  14   1      353.85      314.35     77.79 o
   6  14   1       16.98       31.88     30.43 o
   7  14   1       47.03       28.31     27.84 o
   8  14   1       40.25       71.08     63.64 o
  -7  15   1      102.54      134.45     59.26 o
  -6  15   1       56.24       86.15     57.93 o
  -5  15   1       20.60       39.81     49.81 o
  -4  15   1      183.15      218.84     58.76 o
  -3  15   1        9.00       30.20     34.44 o
  -2  15   1        3.54       24.58     34.48 o
  -1  15   1      252.22      294.21     41.81 o
   0  15   1       97.06       67.87     41.08 o
   1  15   1      437.84      509.57     72.96 o
   2  15   1        0.91       12.07     17.51 o
   3  15   1       98.03      105.27     30.19 o
   4  15   1      188.23      258.92     48.09 o
   5  15   1       30.42       14.32     25.94 o
   6  15   1       48.45       23.28     28.52 o
   7  15   1        2.42       14.06     37.07 o
  -5  16   1        0.15       14.90     38.52 o
  -4  16   1       76.82       68.71     47.70 o
  -3  16   1       30.80       54.19     44.47 o
  -2  16   1       71.70       41.92     35.25 o
  -1  16   1       64.42      131.94     56.66 o
   0  16   1       24.89       50.48     43.75 o
   1  16   1        2.20       44.72     38.36 o
   2  16   1        5.91       27.50     35.05 o
   3  16   1        9.82       27.65     34.23 o
   4  16   1        2.41       26.23     32.46 o
   5  16   1       85.47       84.14     36.77 o
  -4  17   1        0.37       20.38     44.57 o
  -3  17   1       60.88       53.75     51.53 o
   0  17   1        3.09       60.10     63.27 o
   1  17   1       72.34       68.82     52.51 o
   2  17   1       24.85       77.19     50.02 o
   3  17   1       68.50       82.27     69.10 o
   4  17   1        0.96       16.30     28.48 o
   2  18   1        9.11       28.36     54.55 o
 -13   0   2      358.20      498.47     49.18 o
 -12   0   2        6.37       17.57     24.01 o
 -11   0   2       12.67       16.93     11.93 o
 -10   0   2      628.98      644.03     44.87 o
  -9   0   2      391.61      403.07     39.38 o
  -8   0   2     1448.27     1471.48     58.72 o
  -7   0   2     2441.00     2531.11     61.88 o
  -6   0   2     7021.15     7596.41     41.56 o
  -5   0   2     9459.27     9220.90     67.77 o
  -4   0   2      270.23      277.39     15.82 o
  -3   0   2    20179.91    19896.55    316.85 o
  -2   0   2     2777.11     2748.93     27.84 o
  -1   0   2     6878.04     7318.52     56.73 o
   0   0   2    16407.18    17002.51     55.94 o
   1   0   2    12137.11    12370.20     59.49 o
   2   0   2     4787.68     5019.24     43.46 o
   3   0   2     8820.97     8651.90     73.12 o
   4   0   2     2799.70     2574.41     52.80 o
   5   0   2     9640.61     9978.57    219.51 o
   6   0   2      193.20      160.62     27.09 o
   7   0   2     1096.52     1018.61     41.24 o
   8   0   2     1299.41     1269.72     49.49 o
   9   0   2      286.52      314.86     32.41 o
  10   0   2      486.01      451.52     37.03 o
  11   0   2      525.18      601.90     62.51 o
  12   0   2      951.14      949.80     50.37 o
  13   0   2      174.46      151.86     56.87 o
  14   0   2      108.34       85.65     43.39 o
 -14   1   2       22.72       11.66     18.09 o
 -13   1   2       67.95       48.31     20.21 o
 -12   1   2       44.76       28.13     11.15 o
 -11   1   2     1815.00     1889.10     37.88 o
 -10   1   2      413.46      365.59     34.05 o
  -9   1   2     1555.48     1598.93     41.99 o
  -8   1   2     1093.25     1034.18     30.13 o
  -7   1   2      132.25      132.95     11.26 o
  -6   1   2       34.90       38.68      6.65 o
  -5   1   2       61.30       43.36      6.07 o
  -4   1   2     5645.08     5641.99     32.81 o
  -3   1   2     3923.07     3924.25     27.04 o
  -2   1   2    11801.66    12058.08     40.63 o
  -1   1   2     1297.13     1301.83     15.62 o
   0   1   2      280.07      253.86      9.85 o
   1   1   2    19839.15    20129.10     81.08 o
   2   1   2     5878.68     5855.25     32.73 o
   3   1   2      602.77      628.24     21.77 o
   4   1   2     6542.91     6789.17     50.41 o
   5   1   2      168.36      175.21     19.25 o
   6   1   2     5060.25     5114.18     50.73 o
   7   1   2      728.83      732.60     28.51 o
   8   1   2     1226.25     1215.58     31.99 o
   9   1   2     2108.50     2066.00     39.81 o
  10   1   2      150.61      153.86     20.08 o
  11   1   2       80.35       72.24     16.63 o
  12   1   2       10.60       16.39     11.43 o
  13   1   2       34.47       31.27     17.93 o
  14   1   2      195.73      209.57     35.88 o
  15   1   2       65.05       49.32     44.43 o
 -15   2   2        7.81       34.61     41.27 o
 -14   2   2      341.08      364.97     57.30 o
 -13   2   2       29.96       36.88     20.27 o
 -12   2   2        1.15       16.43     13.14 o
 -11   2   2       76.72       95.12     20.22 o
 -10   2   2        5.85       24.70      9.70 o
  -9   2   2      500.77      456.96     16.05 o
  -8   2   2     1165.79     1194.08     33.90 o
  -7   2   2     1916.87     1882.61     80.67 o
  -6   2   2     2517.38     2455.72     21.30 o
  -5   2   2     5256.15     5524.90     31.23 o
  -4   2   2       14.46       23.98      6.27 o
  -3   2   2     5002.93     5042.38     27.91 o
  -2   2   2     1000.47      946.25     26.96 o
  -1   2   2      794.17      744.12     15.24 o
   0   2   2     1525.60     1496.62     21.40 o
   1   2   2     6551.64     6509.88     44.63 o
   2   2   2     1489.31     1367.93     22.69 o
   3   2   2     8135.17     8182.10     52.34 o
   4   2   2      405.93      419.11     22.91 o
   5   2   2      217.42      188.13     19.35 o
   6   2   2      457.58      400.07     22.89 o
   7   2   2      215.88      233.36     22.02 o
   8   2   2      746.38      690.58     33.46 o
   9   2   2     1305.32     1322.37     35.12 o
  10   2   2      503.58      427.71     26.72 o
  11   2   2      537.35      551.00     29.74 o
  12   2   2      134.33      107.77     24.84 o
  13   2   2       13.41       38.53     22.59 o
  14   2   2      110.81       56.80     41.13 o
  15   2   2       19.85       30.61     53.14 o
 -15   3   2      133.45      140.96     56.35 o
 -14   3   2      119.72      117.75     40.95 o
 -13   3   2        0.34       10.14     12.94 o
 -12   3   2       38.91        9.65     13.44 o
 -11   3   2       23.84       17.01     11.29 o
 -10   3   2     2446.93     2537.83     48.48 o
  -9   3   2      108.70      109.86     12.83 o
  -8   3   2     1886.19     1861.05     23.60 o
  -7   3   2     1287.11     1246.45     30.83 o
  -6   3   2      294.63      300.74      9.37 o
  -5   3   2      158.91      157.12      9.44 o
  -4   3   2       16.18       26.32      5.93 o
  -3   3   2       96.36       90.16      7.76 o
  -2   3   2     3827.52     3845.12     39.73 o
  -1   3   2     4781.41     4846.56     42.51 o
   0   3   2    10192.85    10356.23     84.37 o
   1   3   2      281.97      258.30     13.90 o
   2   3   2     5140.75     5405.07     58.85 o
   3   3   2       17.79       20.08     11.25 o
   4   3   2      233.61      251.88     17.64 o
   5   3   2       33.67       45.38     13.25 o
   6   3   2      128.47       97.93     14.48 o
   7   3   2     1257.72     1215.64     31.80 o
   8   3   2     1664.50     1793.97     37.36 o
   9   3   2      222.79      185.89     18.92 o
  10   3   2      357.42      385.52     26.88 o
  11   3   2      196.25      230.04     31.43 o
  12   3   2        4.60       15.23     13.91 o
  13   3   2      101.46       64.07     23.59 o
  14   3   2      222.74      184.54     35.97 o
  15   3   2       80.34       95.51     71.77 o
 -16   4   2        0.94       41.31     56.55 o
 -15   4   2       40.10       10.81     30.25 o
 -14   4   2        4.74       14.43     18.37 o
 -13   4   2       84.65       62.38     25.20 o
 -12   4   2       72.51       66.80     34.23 o
 -11   4   2        0.86       34.35     35.04 o
 -10   4   2      805.86      778.76     72.08 o
  -9   4   2      171.18      145.75     22.94 o
  -8   4   2       51.82       52.00     10.50 o
  -7   4   2      396.65      379.05     11.17 o
  -6   4   2      277.98      285.49      9.33 o
  -5   4   2        1.29        6.69      2.35 o
  -4   4   2       32.53       29.57      5.32 o
  -3   4   2      298.67      319.77      9.15 o
  -2   4   2       42.85       39.28      6.18 o
  -1   4   2     8726.39     9060.77     51.46 o
   0   4   2        6.78        6.52      5.12 o
   1   4   2      159.50      183.22     17.27 o
   2   4   2       12.80        9.55      7.78 o
   3   4   2      768.52      778.78     30.36 o
   4   4   2      886.34      931.01     28.06 o
   5   4   2       29.50       40.61     13.32 o
   6   4   2      523.72      589.66     26.05 o
   7   4   2      121.97      113.88     17.25 o
   8   4   2        2.69       10.15      8.84 o
   9   4   2      302.80      293.36     20.93 o
  10   4   2      114.37       81.02     17.42 o
  11   4   2       98.83       72.87     19.97 o
  12   4   2      227.78      206.35     39.15 o
  13   4   2      152.18      162.99     45.33 o
  14   4   2        0.21       11.68     20.95 o
 -16   5   2      125.59      119.69     69.15 o
 -15   5   2      104.53       41.50     50.63 o
 -14   5   2      304.42      255.34     73.12 o
 -13   5   2        6.82       10.54     18.96 o
 -12   5   2     1329.96     1414.26     94.29 o
 -11   5   2      120.37      113.17     45.79 o
 -10   5   2     1567.31     1545.69     84.17 o
  -9   5   2      186.49      233.93     49.46 o
  -8   5   2     4101.00     4147.88    116.03 o
  -7   5   2     1437.70     1414.07     85.80 o
  -6   5   2      862.41      722.34     58.39 o
  -5   5   2      248.09      231.11      6.15 o
  -4   5   2       10.16       40.46     13.20 o
  -3   5   2     2119.38     2298.29     20.17 o
  -2   5   2     7221.69     7457.68     54.46 o
  -1   5   2       49.46       44.85      8.65 o
   0   5   2      419.83      378.10     16.29 o
   1   5   2       77.18       59.85     14.36 o
   2   5   2      839.23      801.78     31.58 o
   3   5   2     1326.19     1292.30     36.33 o
   4   5   2      617.56      621.85     28.44 o
   5   5   2       70.44       60.36     17.87 o
   6   5   2        7.85       16.02      9.29 o
   7   5   2      918.58      961.25     40.82 o
   8   5   2      661.24      681.57     29.90 o
   9   5   2     1499.48     1533.49     36.99 o
  10   5   2       82.35       81.88     22.78 o
  11   5   2       56.71       71.80     29.71 o
  12   5   2      442.34      343.69     86.45 o
  13   5   2        0.38       18.42     21.85 o
  14   5   2       38.81       47.04     32.42 o
  15   5   2      121.14      128.47     50.21 o
 -15   6   2       15.23       38.09     33.84 o
 -14   6   2      416.76      320.39     58.32 o
 -13   6   2       28.51       53.73     29.29 o
 -12   6   2       33.22       40.25     37.63 o
 -11   6   2       21.57       30.98     37.56 o
 -10   6   2      140.81       76.29     39.31 o
  -9   6   2       57.63       32.77     27.73 o
  -8   6   2     2344.48     2341.81    100.24 o
  -7   6   2       26.23       13.54     21.91 o
  -6   6   2     4086.27     4174.75    109.51 o
  -5   6   2      445.48      431.88     15.41 o
  -4   6   2      173.81      177.21      8.93 o
  -3   6   2      924.17      876.82     16.64 o
  -2   6   2      247.75      224.40     13.17 o
  -1   6   2      140.26      127.63     12.44 o
   0   6   2      382.36      359.13     20.32 o
   1   6   2     3062.29     3086.19     56.64 o
   2   6   2      250.17      205.48     21.76 o
   3   6   2     5432.81     5658.83     62.26 o
   4   6   2     2503.48     2556.90     62.90 o
   5   6   2      217.64      221.85     23.76 o
   6   6   2      767.38      745.45     33.65 o
   7   6   2      234.50      268.00     27.60 o
   8   6   2      138.65      151.29     22.50 o
   9   6   2      587.27      698.10     35.73 o
  10   6   2      128.05      130.19     25.01 o
  11   6   2      277.42      253.64     45.63 o
  12   6   2      109.49       78.66     25.65 o
  13   6   2       34.83       29.14     25.97 o
  14   6   2       76.66       85.39     46.74 o
  15   6   2       19.28       30.06     44.82 o
 -15   7   2       71.75       36.62     39.01 o
 -14   7   2       22.07       26.62     27.38 o
 -13   7   2       86.48       56.11     32.25 o
 -12   7   2        0.06       27.82     33.72 o
 -11   7   2      727.32      869.54     73.75 o
 -10   7   2       68.40       49.22     41.86 o
  -9   7   2       81.10      125.50     57.68 o
  -8   7   2      314.37      275.48     59.37 o
  -7   7   2       99.02       69.68     30.76 o
  -6   7   2      697.99      737.31     70.15 o
  -5   7   2      347.34      334.44     16.55 o
  -4   7   2      817.44      802.08     14.22 o
  -3   7   2     7079.93     7053.54     38.92 o
  -2   7   2     7383.32     7539.62     43.50 o
  -1   7   2      186.65      165.53     13.06 o
   0   7   2     5364.56     5585.94     49.91 o
   1   7   2      588.52      584.11     25.86 o
   2   7   2     1284.45     1275.12     30.69 o
   3   7   2      278.95      280.54     27.03 o
   4   7   2      989.29      913.44     34.93 o
   5   7   2       10.79       32.19     13.77 o
   6   7   2     1330.11     1326.47     41.52 o
   7   7   2      546.91      518.23     30.12 o
   8   7   2      169.31      165.37     23.54 o
   9   7   2      403.26      358.86     49.83 o
  10   7   2      230.37      188.47     42.68 o
  11   7   2       91.63      104.01     38.80 o
  12   7   2        7.49       37.77     29.87 o
  13   7   2       90.62      106.07     65.68 o
  14   7   2      100.24       90.82     48.41 o
 -15   8   2        5.38       41.92     54.19 o
 -14   8   2       11.22       27.09     33.84 o
 -13   8   2      619.64      677.59    140.57 o
 -12   8   2      234.81      243.72     54.90 o
 -11   8   2      128.23      143.67     51.33 o
 -10   8   2      286.85      286.22     66.01 o
  -9   8   2      542.77      526.70     62.21 o
  -8   8   2     1377.11     1244.67     91.28 o
  -7   8   2       13.18       21.97     41.64 o
  -6   8   2       95.42       95.79      8.12 o
  -5   8   2     4839.01     4914.94     64.80 o
  -4   8   2      935.74      936.31     22.18 o
  -3   8   2     1620.43     1562.12     22.04 o
  -2   8   2     2876.44     2842.82     30.47 o
  -1   8   2      575.37      602.27     24.61 o
   0   8   2      568.98      512.89     24.62 o
   1   8   2     2003.06     2017.74     39.34 o
   2   8   2      291.35      320.90     21.82 o
   3   8   2     8015.32     8240.81     68.50 o
   4   8   2      384.36      397.85     24.34 o
   5   8   2     2736.60     2845.54     57.37 o
   6   8   2       28.40       24.95     15.30 o
   7   8   2       91.37      107.68     21.71 o
   8   8   2       13.55       40.25     27.83 o
   9   8   2      153.48      184.15     41.23 o
  10   8   2        3.40       10.29     17.02 o
  11   8   2      358.28      445.98     56.54 o
  12   8   2      227.96      307.01     50.69 o
  13   8   2       54.42       62.10     53.09 o
 -14   9   2       42.42       11.53     26.41 o
 -13   9   2       79.03       68.72     33.08 o
 -12   9   2        9.57       36.52     46.56 o
 -11   9   2      404.86      312.58     64.02 o
 -10   9   2       64.61       67.39     38.63 o
  -9   9   2      146.80      118.76     61.55 o
  -8   9   2      138.26      168.87     58.50 o
  -7   9   2        3.76       19.92     32.59 o
  -6   9   2      359.15      229.77     48.14 o
  -5   9   2      161.12      137.04     17.00 o
  -4   9   2      958.22      946.56     17.66 o
  -3   9   2     1205.20     1203.34     31.46 o
  -2   9   2     1845.71     1869.42     33.42 o
  -1   9   2      128.46      125.15     16.80 o
   0   9   2     3475.54     3483.44     44.23 o
   1   9   2       26.13       39.76     19.36 o
   2   9   2       34.39       33.58     13.01 o
   3   9   2      292.66      315.85     22.53 o
   4   9   2     1442.81     1520.64     34.04 o
   5   9   2       29.13       46.33     13.21 o
   6   9   2     1997.96     2089.65     37.54 o
   7   9   2       36.77       28.46     25.35 o
   8   9   2      135.62      116.41     41.37 o
   9   9   2      186.77      168.67     35.89 o
  10   9   2       16.19       34.12     24.38 o
  11   9   2      546.28      558.76     54.32 o
  12   9   2      252.49      202.11     64.45 o
 -13  10   2       50.79       76.66     49.03 o
 -12  10   2       10.95       29.60     57.30 o
 -11  10   2       31.42       19.64     37.72 o
 -10  10   2        8.60       20.59     41.78 o
  -9  10   2      910.48      991.63     82.38 o
  -8  10   2      361.48      377.31     71.09 o
  -7  10   2      930.05     1042.47     81.51 o
  -6  10   2      615.13      548.06     62.27 o
  -5  10   2      465.15      426.70     26.06 o
  -4  10   2       12.30        7.20      8.96 o
  -3  10   2      140.68      146.76     21.64 o
  -2  10   2      634.03      585.14     38.98 o
  -1  10   2     1687.66     1819.84     36.74 o
   0  10   2       11.57       21.65     17.68 o
   1  10   2     2754.75     2927.81     45.52 o
   2  10   2       10.11       20.03     10.45 o
   3  10   2      641.53      690.74     28.51 o
   4  10   2        7.16       28.73     15.26 o
   5  10   2      204.08      220.79     20.00 o
   6  10   2      577.65      603.18     51.73 o
   7  10   2      340.09      373.55     50.99 o
   8  10   2       85.01       83.48     28.37 o
   9  10   2      578.15      599.32     61.20 o
  10  10   2        4.06       28.63     33.31 o
  11  10   2       34.62       54.72     57.13 o
 -11  11   2       16.31       66.18     50.13 o
 -10  11   2      229.25      178.83     51.16 o
  -9  11   2       53.15       31.03     42.01 o
  -8  11   2      999.69     1126.58     97.63 o
  -7  11   2      147.77      117.15     55.58 o
  -6  11   2     1054.58     1032.92     85.93 o
  -5  11   2      600.61      568.40     68.35 o
  -4  11   2      143.91      138.26     53.02 o
  -3  11   2      446.52      461.20     79.28 o
  -2  11   2      392.18      364.60     25.05 o
  -1  11   2      742.23      699.31     31.90 o
   0  11   2     4071.40     4183.94     52.68 o
   1  11   2      320.51      273.03     27.66 o
   2  11   2      850.37      916.81     31.88 o
   3  11   2      668.72      640.61     32.33 o
   4  11   2       84.63       74.91     16.64 o
   5  11   2      235.17      199.12     26.27 o
   6  11   2       27.69       31.07     24.12 o
   7  11   2      330.97      244.39     44.18 o
   8  11   2      348.29      371.22     47.77 o
   9  11   2        0.84       14.71     22.43 o
  10  11   2      204.11      242.43     63.98 o
 -10  12   2      124.97       74.73     60.46 o
  -9  12   2       38.72       87.89     47.55 o
  -8  12   2      103.73      121.28     51.40 o
  -7  12   2      243.26      272.40     52.64 o
  -6  12   2      329.96      329.28     61.92 o
  -5  12   2       90.79      107.91     45.33 o
  -4  12   2      114.00      101.18     23.35 o
  -3  12   2      144.20      114.70     22.34 o
  -2  12   2       16.99       14.81     15.04 o
  -1  12   2       21.18       25.91     15.58 o
   0  12   2      813.54      786.06     35.03 o
   1  12   2        0.83       13.32     11.75 o
   2  12   2      793.74      846.96     33.31 o
   3  12   2        0.47       14.95     10.17 o
   4  12   2       35.18       18.63     13.04 o
   5  12   2      141.16      102.61     31.11 o
   6  12   2        8.87       14.52     19.35 o
   7  12   2       77.75       73.73     28.45 o
   8  12   2       44.80       47.57     27.34 o
   9  12   2        5.75       32.11     32.78 o
  -9  13   2        9.49       23.86     36.26 o
  -8  13   2       15.35       75.53     47.76 o
  -7  13   2       54.97      213.39     93.81 o
  -6  13   2      166.45      295.58     76.19 o
  -5  13   2      576.15      443.05     67.70 o
  -4  13   2      760.01      810.81     72.85 o
  -3  13   2      148.20      201.70     30.09 o
  -2  13   2      105.55      114.48     28.37 o
  -1  13   2      369.34      322.31     36.85 o
   0  13   2     1299.91     1369.45     42.50 o
   1  13   2        1.20       24.50     16.51 o
   2  13   2       13.95       35.30     18.04 o
   3  13   2      113.91       92.77     36.42 o
   4  13   2      222.79      231.19     45.68 o
   5  13   2       32.05       23.74     21.83 o
   6  13   2       58.97       39.52     27.85 o
   7  13   2      525.78      675.85     65.00 o
   8  13   2       67.19       48.91     29.19 o
  -7  14   2        4.19       37.20     39.06 o
  -6  14   2      313.48      416.04     79.29 o
  -5  14   2      136.99       83.26     41.47 o
  -4  14   2      109.28       90.59     46.91 o
  -3  14   2        4.05       13.43     31.74 o
  -2  14   2       48.64       29.71     21.02 o
  -1  14   2       75.05       77.60     27.29 o
   0  14   2      107.98      149.66     34.25 o
   1  14   2      362.21      365.40     31.24 o
   2  14   2        4.59       20.95     20.03 o
   3  14   2      158.57      107.57     29.29 o
   4  14   2       25.46       16.38     26.48 o
   5  14   2        2.34       25.48     25.43 o
   6  14   2      361.11      325.13     51.33 o
   7  14   2       34.09       83.53     41.39 o
  -6  15   2       66.07       30.23     38.44 o
  -5  15   2       72.33       67.91     51.02 o
  -4  15   2      115.47       75.71     45.48 o
  -3  15   2      273.78      337.03     60.48 o
  -2  15   2      306.69      195.37     48.72 o
  -1  15   2       72.00       82.20     30.81 o
   0  15   2      342.92      285.94     38.98 o
   1  15   2       16.16       57.60     50.10 o
   2  15   2        6.68       16.01     21.70 o
   3  15   2       68.55       80.45     37.68 o
   4  15   2      241.61      250.01     47.24 o
   5  15   2        2.25       28.62     33.84 o
   6  15   2      556.79      563.64     56.81 o
  -5  16   2      281.22      242.17     77.60 o
  -4  16   2        3.34       19.58     43.37 o
  -3  16   2      261.65      346.22     72.75 o
  -2  16   2      111.01      103.28     56.98 o
   0  16   2       60.36       57.68     44.78 o
   1  16   2        2.43       39.63     42.50 o
   2  16   2        4.75       22.36     42.09 o
   3  16   2      102.44      128.15     58.86 o
   4  16   2        6.62       11.75     24.37 o
   5  16   2      148.67      135.61     64.98 o
  -3  17   2       29.61       15.85     47.66 o
   1  17   2        2.27       86.88     66.74 o
   2  17   2       75.55       49.26     63.94 o
   3  17   2        7.62       33.35     58.18 o
 -14   1   3       14.56       36.85     37.96 o
 -13   1   3        0.28       22.27     30.00 o
 -12   1   3        1.62       28.23     17.47 o
 -11   1   3     1403.95     1507.13     46.49 o
 -10   1   3        3.85       24.71     16.02 o
  -9   1   3      113.52      130.80     23.81 o
  -8   1   3      143.40      164.60     16.07 o
  -7   1   3      973.56     1046.41     27.46 o
  -6   1   3      514.12      494.65     18.75 o
  -5   1   3     1789.96     1835.62     27.48 o
  -4   1   3      246.06      229.07     14.03 o
  -3   1   3       36.87       26.62     10.42 o
  -2   1   3     1553.36     1534.27     58.09 o
  -1   1   3      389.03      356.35     22.08 o
   0   1   3      120.20      118.83     15.07 o
   1   1   3    12780.57    13401.33    120.36 o
   2   1   3     2467.80     2464.24     37.17 o
   3   1   3      628.48      684.18     28.19 o
   4   1   3      212.23      161.98     19.43 o
   5   1   3        8.14       16.93      9.37 o
   6   1   3     1964.48     1987.57     42.47 o
   7   1   3      375.16      389.98     26.68 o
   8   1   3     1227.97     1202.33     39.81 o
   9   1   3      290.08      268.99     26.20 o
  10   1   3      103.68       81.73     19.53 o
  11   1   3        5.12       23.96     15.09 o
  12   1   3        2.71       15.18     13.76 o
  13   1   3      178.78      194.99     30.86 o
  14   1   3       46.84       82.06     38.33 o
 -14   2   3       46.77       90.75     43.20 o
 -13   2   3        6.25       25.51     29.98 o
 -12   2   3      151.35      193.98     44.99 o
 -11   2   3      513.19      527.32     31.58 o
 -10   2   3      811.87      819.70     88.51 o
  -9   2   3        9.73       18.64     12.24 o
  -8   2   3     2865.32     2987.96     41.28 o
  -7   2   3      120.50      115.62     13.10 o
  -6   2   3      117.28      115.74     12.37 o
  -5   2   3     1538.07     1603.29     25.30 o
  -4   2   3      131.30      120.19     13.56 o
  -3   2   3      500.67      503.14     20.76 o
  -2   2   3     4898.86     5109.02     47.93 o
  -1   2   3      165.20      137.62     17.24 o
   0   2   3     6860.20     6875.83     55.93 o
   1   2   3      877.51      861.93     33.19 o
   2   2   3       47.42       43.13     13.71 o
   3   2   3     4186.48     4440.06     47.74 o
   4   2   3      259.20      232.09     21.44 o
   5   2   3     1652.05     1643.33     36.45 o
   6   2   3     1507.35     1437.65     37.26 o
   7   2   3     2446.65     2510.19     60.14 o
   8   2   3       68.02       38.39     14.20 o
   9   2   3     1518.59     1528.31     40.69 o
  10   2   3      180.51      133.91     18.35 o
  11   2   3        2.31       13.21     12.14 o
  12   2   3      357.84      287.09     31.37 o
  13   2   3      140.13      156.62     32.01 o
  14   2   3       10.77       33.71     43.05 o
 -15   3   3        2.96        3.14     30.67 o
 -14   3   3      490.60      510.30     66.76 o
 -13   3   3      236.87      261.03     53.08 o
 -12   3   3      127.77      157.65     44.45 o
 -11   3   3      256.14      265.94     50.06 o
 -10   3   3      206.59      194.03     33.35 o
  -9   3   3       39.95       26.51     12.61 o
  -8   3   3      122.85      128.37     10.62 o
  -7   3   3     1613.13     1661.33     24.46 o
  -6   3   3     1864.10     1923.78     21.27 o
  -5   3   3     3211.09     3229.04     28.75 o
  -4   3   3      617.13      609.85     30.85 o
  -3   3   3     4379.21     4385.52     32.54 o
  -2   3   3     1200.12     1214.47     23.14 o
  -1   3   3     2248.97     2424.97     40.64 o
   0   3   3       14.53       30.93     12.90 o
   1   3   3     3363.25     3399.25     47.86 o
   2   3   3       50.23       41.24     16.26 o
   3   3   3     1038.28      943.73     30.00 o
   4   3   3     9319.86     9883.36     70.45 o
   5   3   3     3549.98     3717.23     53.29 o
   6   3   3     1507.09     1519.84     40.05 o
   7   3   3        0.74       12.07      9.99 o
   8   3   3       14.55       16.53     11.58 o
   9   3   3      381.76      352.94     28.10 o
  10   3   3      291.80      297.07     26.92 o
  11   3   3      169.55      188.89     26.12 o
  12   3   3      809.87      849.61     58.21 o
  13   3   3      117.54       65.48     32.87 o
  14   3   3        1.32       25.52     45.51 o
 -16   4   3      207.94      278.59     78.23 o
 -15   4   3      166.57      195.77     68.33 o
 -14   4   3      335.80      424.03     68.92 o
 -13   4   3       28.32       43.43     36.52 o
 -12   4   3        9.50       15.11     23.37 o
 -11   4   3      453.14      419.59     63.87 o
 -10   4   3       12.09       22.57     23.19 o
  -9   4   3      197.25      144.19     25.73 o
  -8   4   3     3088.57     3219.53     27.90 o
  -7   4   3     1680.13     1686.92     23.39 o
  -6   4   3     2642.06     2700.79     34.51 o
  -5   4   3       33.12       22.71      6.27 o
  -4   4   3     1538.05     1457.76     25.35 o
  -3   4   3      770.95      787.86     18.75 o
  -2   4   3     4472.64     4504.61     67.96 o
  -1   4   3      855.05      876.15     28.78 o
   0   4   3     4395.63     4437.00     51.34 o
   1   4   3    12436.14    12939.15    190.05 o
   2   4   3      902.74      816.47     33.94 o
   3   4   3     3269.63     3285.56     55.05 o
   4   4   3     1891.68     1881.34     40.31 o
   5   4   3       23.01       13.40     10.58 o
   6   4   3      421.06      427.79     26.85 o
   7   4   3      274.35      228.02     21.14 o
   8   4   3      177.28      141.47     22.78 o
   9   4   3     1778.10     1969.47     45.39 o
  10   4   3       19.87       28.80     15.38 o
  11   4   3      362.00      377.34     34.07 o
  12   4   3       12.22       32.17     21.66 o
  13   4   3       29.06       49.67     33.19 o
  14   4   3       13.92       24.17     34.66 o
 -16   5   3        1.31       11.04     32.72 o
 -15   5   3        1.44        7.99     34.25 o
 -14   5   3       58.22       54.78     55.76 o
 -13   5   3      527.50      509.46     59.82 o
 -12   5   3       60.26       28.50     30.13 o
 -11   5   3       40.10       41.79     29.99 o
 -10   5   3       33.53       22.12     25.83 o
  -9   5   3       51.55       30.18     22.49 o
  -8   5   3       19.76       18.97      6.40 o
  -7   5   3      493.45      482.24     11.10 o
  -6   5   3        1.69        8.45      4.28 o
  -5   5   3     7642.41     7909.09     58.09 o
  -4   5   3       48.70       34.56      8.45 o
  -3   5   3     1567.88     1543.14     31.29 o
  -2   5   3      930.30      871.82     25.04 o
  -1   5   3       33.88       25.11     13.76 o
   0   5   3     1397.11     1439.00     36.28 o
   1   5   3     1023.37      886.74     42.60 o
   2   5   3     1431.25     1447.12     41.67 o
   3   5   3     3627.11     3677.52    103.05 o
   4   5   3      882.05      812.70     37.72 o
   5   5   3      203.59      207.28     26.72 o
   6   5   3     2008.70     2105.47     54.18 o
   7   5   3       41.13       52.64     18.21 o
   8   5   3      329.47      318.46     28.55 o
   9   5   3      108.93      100.36     18.18 o
  10   5   3      357.89      356.57     60.00 o
  11   5   3       21.28       41.95     22.52 o
  12   5   3      294.23      347.58     55.35 o
  13   5   3        0.13       24.61     44.91 o
  14   5   3      148.70       82.67     62.93 o
 -15   6   3       13.82       29.33     46.09 o
 -14   6   3       24.32       22.33     41.09 o
 -13   6   3       85.77      101.15     42.68 o
 -12   6   3       12.35       62.47     54.21 o
 -11   6   3        8.86       14.44     21.96 o
 -10   6   3     2097.43     2204.68    109.64 o
  -9   6   3      504.09      466.98     71.73 o
  -8   6   3      615.86      619.22     69.25 o
  -7   6   3      131.14      115.46      7.22 o
  -6   6   3      119.13      105.31      9.15 o
  -5   6   3      474.43      448.09     15.15 o
  -4   6   3     1428.53     1542.76     23.19 o
  -3   6   3     1708.12     1700.81     34.37 o
  -2   6   3     1907.81     1840.42     31.71 o
  -1   6   3     1299.72     1284.52     31.15 o
   0   6   3     2182.55     2077.93     42.15 o
   1   6   3     1374.55     1435.67     40.93 o
   2   6   3      179.96      163.18     22.26 o
   3   6   3      527.14      556.69     33.99 o
   4   6   3       24.97       18.57     12.86 o
   5   6   3      869.16      902.69     41.47 o
   6   6   3      203.13      212.25     27.93 o
   7   6   3     1342.48     1339.55     47.85 o
   8   6   3     1099.00     1149.21     42.53 o
   9   6   3      336.76      346.86     31.89 o
  10   6   3        0.25       16.97     12.76 o
  11   6   3       69.35       73.45     33.49 o
  12   6   3       88.76       54.51     30.92 o
  13   6   3       18.11       39.95     38.35 o
 -15   7   3       31.80       35.33     33.41 o
 -14   7   3        0.72       45.51     45.34 o
 -13   7   3        5.49       27.99     37.82 o
 -12   7   3      448.64      471.67     76.02 o
 -11   7   3       80.59       56.92     40.50 o
 -10   7   3      606.65      587.41     79.54 o
  -9   7   3     2812.38     3010.98    127.81 o
  -8   7   3      321.53      248.33     60.96 o
  -7   7   3      503.45      405.62     57.88 o
  -6   7   3        4.98       10.74      5.80 o
  -5   7   3        3.75       10.30      5.30 o
  -4   7   3     2624.28     2801.78     43.86 o
  -3   7   3     1458.48     1385.19     24.09 o
  -2   7   3     4697.90     4948.12     84.68 o
  -1   7   3     4378.66     4573.11     50.23 o
   0   7   3        7.88       15.53      9.46 o
   1   7   3      235.60      252.97     27.38 o
   2   7   3      377.79      379.56     29.13 o
   3   7   3       27.00       27.39     22.26 o
   4   7   3      487.66      512.44     31.80 o
   5   7   3      186.06      135.60     26.90 o
   6   7   3      861.37      939.49     62.94 o
   7   7   3      261.94      301.37     32.07 o
   8   7   3      211.72      191.62     29.49 o
   9   7   3      242.59      198.17     48.97 o
  10   7   3        6.04       15.96     24.15 o
  11   7   3        7.58       11.93     21.39 o
  12   7   3        1.97       49.84     55.28 o
 -15   8   3       12.88       24.01     37.86 o
 -13   8   3        0.48        5.79     23.17 o
 -12   8   3       63.63       49.80     49.59 o
 -11   8   3       51.08       56.72     50.35 o
 -10   8   3       32.16       32.80     40.91 o
  -9   8   3       25.70       10.98     32.38 o
  -8   8   3      278.33      232.09     54.04 o
  -7   8   3      169.41      139.79     58.61 o
  -6   8   3        0.41       18.71      8.07 o
  -5   8   3      140.23      142.72     12.29 o
  -4   8   3      555.44      542.19     16.61 o
  -3   8   3        8.46        9.26      7.67 o
  -2   8   3       30.81       36.85     19.19 o
  -1   8   3      614.89      621.35     25.90 o
   0   8   3      623.72      597.52     25.72 o
   1   8   3      225.84      219.24     24.02 o
   2   8   3       78.74       72.52     17.16 o
   3   8   3      400.77      399.04     33.41 o
   4   8   3      152.19      149.70     24.83 o
   5   8   3      146.82      142.78     22.07 o
   6   8   3       18.77       15.83     11.84 o
   7   8   3        0.70       31.59     18.73 o
   8   8   3        3.29       15.78     21.96 o
   9   8   3        2.47       40.32     26.74 o
  10   8   3       35.46       47.70     27.94 o
  11   8   3      101.36      102.54     50.68 o
  12   8   3       95.13       53.58     44.96 o
 -12   9   3       13.95       26.68     38.47 o
 -11   9   3      105.97      126.24     62.51 o
 -10   9   3        2.32       52.01     47.69 o
  -9   9   3      195.98      166.88     55.85 o
  -8   9   3     1496.07     1705.90    104.86 o
  -7   9   3       28.68       20.09     29.66 o
  -6   9   3     2844.59     2959.01    122.61 o
  -5   9   3       12.40       24.32     11.86 o
  -4   9   3      133.93      123.81     14.79 o
  -3   9   3      192.36      194.66     16.41 o
  -2   9   3      588.55      544.67     23.83 o
  -1   9   3     1090.40     1046.66     36.21 o
   0   9   3     1036.99     1038.02     35.59 o
   1   9   3      567.90      544.04     29.48 o
   2   9   3      621.51      599.80     27.69 o
   3   9   3        3.63       19.72     11.47 o
   4   9   3      150.48      115.03     24.36 o
   5   9   3       22.86       24.99     16.02 o
   6   9   3      384.48      391.76     68.34 o
   7   9   3       70.62       48.29     41.66 o
   8   9   3        1.77       27.08     21.15 o
   9   9   3       69.35       52.87     28.05 o
  10   9   3        5.32       14.38     17.50 o
  11   9   3        8.60       29.07     46.53 o
 -11  10   3      122.96      168.05     68.38 o
 -10  10   3      161.78      155.27     63.96 o
  -9  10   3      578.79      745.95     97.92 o
  -8  10   3      469.90      536.46     82.19 o
  -7  10   3      158.89      111.09     47.88 o
  -6  10   3       31.13       11.14     24.45 o
  -5  10   3      102.40       79.15     29.52 o
  -4  10   3      139.82      173.14     26.15 o
  -3  10   3        0.82       11.55      7.50 o
  -2  10   3     2449.29     2538.60     40.72 o
  -1  10   3        4.76       23.58     15.88 o
   0  10   3     1720.80     1723.31     39.15 o
   1  10   3      248.84      242.68     23.45 o
   2  10   3       98.53       67.36     17.67 o
   3  10   3      593.65      559.39     28.92 o
   4  10   3      192.52      178.99     25.61 o
   5  10   3      318.30      310.48     29.23 o
   6  10   3      110.15      102.72     23.82 o
   7  10   3      220.55      179.01     43.71 o
   8  10   3       84.64       37.09     24.22 o
   9  10   3       89.21       79.88     36.44 o
  10  10   3      179.59       99.00     49.83 o
 -10  11   3       48.65       52.12     42.82 o
  -9  11   3        4.17       17.91     40.98 o
  -8  11   3      292.63      200.09     51.15 o
  -7  11   3      166.09      195.41     66.59 o
  -6  11   3       36.76       46.70     45.88 o
  -5  11   3     2430.75     2628.58    112.54 o
  -4  11   3      180.93      179.55     25.19 o
  -3  11   3     1988.23     2010.37     45.98 o
  -2  11   3       15.05       18.98     10.53 o
  -1  11   3       86.34       79.69     16.01 o
   0  11   3      161.52      118.91     20.24 o
   1  11   3      102.23       86.77     17.42 o
   2  11   3      800.01      717.90     35.54 o
   3  11   3     2692.24     2838.58     49.59 o
   4  11   3      117.98      121.14     23.04 o
   5  11   3       82.17       75.39     24.60 o
   6  11   3       76.95       53.08     28.27 o
   7  11   3       86.01       92.49     41.32 o
   8  11   3       37.22       50.44     33.01 o
   9  11   3       29.93       21.16     40.81 o
  -9  12   3       28.15       54.50     48.65 o
  -8  12   3      287.42      311.61     77.18 o
  -7  12   3      421.73      396.95     76.37 o
  -6  12   3      854.36     1006.15     90.25 o
  -5  12   3       11.32       49.45     44.43 o
  -4  12   3      636.36      537.78     59.79 o
  -3  12   3      599.23      586.43     35.58 o
  -2  12   3      293.21      310.16     32.96 o
  -1  12   3      395.32      363.31     24.49 o
   0  12   3      153.26      165.31     21.62 o
   1  12   3      723.19      806.57     34.44 o
   2  12   3      538.05      484.56     29.19 o
   3  12   3       64.92       73.80     18.54 o
   4  12   3      123.24       84.25     22.19 o
   5  12   3        3.64       26.59     29.01 o
   6  12   3       11.71       22.38     25.59 o
   7  12   3       61.82       57.29     34.41 o
   8  12   3        2.37       26.38     24.44 o
  -8  13   3       17.79       21.45     41.81 o
  -7  13   3       62.76      154.12     56.40 o
  -6  13   3      103.97       38.27     28.71 o
  -5  13   3      189.91      223.16     51.69 o
  -4  13   3      218.76      175.42     52.29 o
  -3  13   3      289.54      267.64     63.40 o
  -2  13   3       43.96       33.83     20.94 o
  -1  13   3       16.46       20.47     14.77 o
   0  13   3       61.99       68.93     16.42 o
   1  13   3        4.71       19.70     13.57 o
   2  13   3      442.19      407.92     29.98 o
   3  13   3      462.59      457.68     37.12 o
   4  13   3      269.68      221.88     39.37 o
   5  13   3       38.71       49.22     29.88 o
   6  13   3       71.31       81.96     38.44 o
   7  13   3        8.71       21.38     24.06 o
  -7  14   3        1.01        4.42     21.65 o
  -6  14   3       24.66       22.33     35.89 o
  -5  14   3       39.15       67.22     48.30 o
  -4  14   3       57.93       18.81     29.88 o
  -3  14   3      281.12      324.60     63.74 o
  -2  14   3      344.17      423.70     71.42 o
  -1  14   3      112.87      133.63     32.91 o
   0  14   3      618.40      570.58     46.60 o
   1  14   3       40.54       25.63     20.29 o
   2  14   3       66.62       51.64     20.33 o
   3  14   3        2.50       19.36     21.53 o
   4  14   3       11.72       15.29     19.84 o
   5  14   3      294.37      257.20     50.23 o
   6  14   3       61.05       68.27     39.65 o
  -5  15   3        1.03       13.58     39.80 o
  -4  15   3      369.68      498.40     80.12 o
  -3  15   3       20.89       19.38     36.29 o
  -2  15   3      140.97      150.28     54.14 o
  -1  15   3      155.22      157.83     40.15 o
   0  15   3      250.38      227.44     40.64 o
   1  15   3      258.82      237.70     62.55 o
   2  15   3       49.98       46.05     38.20 o
   3  15   3       14.65       23.11     27.10 o
   4  15   3      107.52       71.80     34.61 o
   5  15   3        0.45       17.26     28.04 o
  -4  16   3       53.58       32.79     43.86 o
  -3  16   3       59.63       89.77     60.06 o
  -2  16   3        0.11       21.32     35.39 o
  -1  16   3        9.79       14.97     40.94 o
   0  16   3        2.01       13.45     35.58 o
   1  16   3       18.59       32.18     45.29 o
   2  16   3        3.06       30.83     45.25 o
   3  16   3       28.97       33.69     51.61 o
   4  16   3       16.42       24.62     46.47 o
   2  17   3      109.41      143.39     62.32 o
 -12   0   4      102.90       54.19     36.26 o
 -11   0   4       54.49       33.04     26.75 o
 -10   0   4     1544.81     1552.40     46.62 o
  -9   0   4       17.42       30.66     12.29 o
  -8   0   4     1154.30     1101.88     39.85 o
  -7   0   4      275.46      279.99     24.53 o
  -6   0   4       21.87       27.91     14.58 o
  -5   0   4     7201.34     7483.07    112.14 o
  -4   0   4       37.17       36.67     20.04 o
  -3   0   4     1822.44     1896.09     64.97 o
  -2   0   4     4170.80     4324.90     94.06 o
  -1   0   4      557.11      622.02     50.78 o
   0   0   4    11964.06    12599.80    106.73 o
   1   0   4      558.63      527.43     44.36 o
   2   0   4      313.67      323.48     35.55 o
   3   0   4     1748.85     1553.41     56.02 o
   4   0   4      819.71      767.96     55.58 o
   5   0   4      435.48      417.29     39.32 o
   6   0   4      779.08      772.02     54.38 o
   7   0   4     2783.58     3010.90     80.65 o
   8   0   4       56.58       55.13     35.06 o
   9   0   4        6.63       24.78     22.95 o
  10   0   4      156.20      152.41     37.17 o
  11   0   4       12.30       14.41     17.48 o
  12   0   4      146.06      143.17     39.36 o
  13   0   4       84.53       42.32     48.97 o
 -13   1   4      267.33      311.57     55.72 o
 -12   1   4        1.69       20.96     18.50 o
 -11   1   4       72.93       45.87     18.83 o
 -10   1   4       53.35       51.24     12.85 o
  -9   1   4        8.50       17.78      9.09 o
  -8   1   4     1171.63     1230.68     30.29 o
  -7   1   4     1552.55     1542.73     30.41 o
  -6   1   4       17.84       22.38      8.18 o
  -5   1   4     2404.18     2303.11     42.86 o
  -4   1   4       56.69       67.53     29.85 o
  -3   1   4      100.26       81.48     30.18 o
  -2   1   4       54.03       23.52     13.35 o
  -1   1   4     3756.23     3964.40     77.62 o
   0   1   4       95.58       61.85     15.96 o
   1   1   4    10804.33    11680.66     97.15 o
   2   1   4      506.30      550.29     33.40 o
   3   1   4     5662.25     5896.60     89.81 o
   4   1   4       80.65       69.78     21.00 o
   5   1   4      404.32      369.57     31.35 o
   6   1   4      784.13      803.89     35.78 o
   7   1   4      394.79      406.92     35.64 o
   8   1   4      106.18       79.21     18.98 o
   9   1   4      970.89     1081.20     39.87 o
  10   1   4       81.25       53.42     18.74 o
  11   1   4       65.88       46.74     18.07 o
  12   1   4      188.88      154.39     26.71 o
  13   1   4       26.48       29.45     31.79 o
 -14   2   4        1.21       51.75     42.64 o
 -13   2   4      222.31      237.33     51.75 o
 -12   2   4       15.54       15.04     21.38 o
 -11   2   4      701.72      779.12     47.26 o
 -10   2   4       45.71       40.19     12.12 o
  -9   2   4        3.02       18.78     10.98 o
  -8   2   4        8.41       14.98      8.81 o
  -7   2   4       14.01       29.71     10.79 o
  -6   2   4      307.83      279.00     28.22 o
  -5   2   4      841.82      859.44     30.69 o
  -4   2   4     1621.99     1673.76     45.54 o
  -3   2   4      526.38      503.00     34.60 o
  -2   2   4     2442.44     2467.74     43.36 o
  -1   2   4      271.64      234.26     21.90 o
   0   2   4      189.39      153.68     23.47 o
   1   2   4      175.29      159.02     30.69 o
   2   2   4       50.65       65.52     19.35 o
   3   2   4      320.65      294.39     24.82 o
   4   2   4     2053.54     2143.36     45.21 o
   5   2   4      133.16      151.66     24.94 o
   6   2   4     3387.73     3698.53     83.36 o
   7   2   4        1.70       23.29     13.80 o
   8   2   4      175.13      149.75     21.26 o
   9   2   4      120.57      116.76     25.42 o
  10   2   4       28.66       21.38     14.34 o
  11   2   4      291.55      291.42     30.79 o
  12   2   4      288.61      317.66     37.59 o
  13   2   4       64.63       39.93     35.36 o
 -15   3   4       12.13       34.40     48.02 o
 -14   3   4       66.10      100.24     45.30 o
 -13   3   4       42.18       17.81     32.12 o
 -12   3   4      115.96      100.94     48.14 o
 -11   3   4       78.44       50.27     37.43 o
 -10   3   4      934.09      962.42     64.32 o
  -9   3   4       87.83       98.66     15.22 o
  -8   3   4      141.08      126.78     15.90 o
  -7   3   4       41.24       45.28     15.92 o
  -6   3   4       24.85       47.24     17.91 o
  -5   3   4     1837.75     1826.16     39.62 o
  -4   3   4      131.68       64.15     16.01 o
  -3   3   4     2138.60     2373.22     65.48 o
  -2   3   4      823.00      818.25     31.46 o
  -1   3   4       95.02       82.37     14.85 o
   0   3   4      201.95      182.62     32.92 o
   1   3   4      411.98      397.12     29.59 o
   2   3   4        4.99        3.98     12.41 o
   3   3   4     1183.29     1171.20     34.72 o
   4   3   4       51.88       60.14     19.04 o
   5   3   4      743.85      712.04     32.30 o
   6   3   4      769.46      744.41     38.56 o
   7   3   4      498.88      496.35     31.36 o
   8   3   4       29.81       18.73     13.67 o
   9   3   4       30.11       29.23     16.24 o
  10   3   4       60.84       39.89     20.11 o
  11   3   4        1.30       21.83     16.34 o
  12   3   4       28.88       18.56     23.41 o
  13   3   4        2.68        2.15     32.13 o
 -15   4   4       11.29       97.54     82.18 o
 -14   4   4       10.60        7.07     24.89 o
 -13   4   4       22.95       35.43     36.99 o
 -12   4   4        0.86       26.68     27.37 o
 -11   4   4       31.34       41.65     35.17 o
 -10   4   4       89.51       67.72     34.84 o
  -9   4   4        1.77       27.17     12.67 o
  -8   4   4      161.67      160.11     15.07 o
  -7   4   4      294.88      282.04     18.97 o
  -6   4   4       34.09       32.02     13.60 o
  -5   4   4      282.46      251.53     24.76 o
  -4   4   4      599.93      623.22     29.40 o
  -3   4   4      100.62       87.06     15.91 o
  -2   4   4      466.49      454.01     27.11 o
  -1   4   4       70.85       62.08     18.10 o
   0   4   4      543.92      514.29     30.87 o
   1   4   4      319.75      269.96     27.74 o
   2   4   4      139.11      135.23     24.02 o
   3   4   4      340.27      358.72     33.35 o
   4   4   4        8.32       13.79     13.85 o
   5   4   4       46.50       52.99     17.42 o
   6   4   4       19.27       10.96     11.25 o
   7   4   4        0.04       13.66     11.06 o
   8   4   4       42.17       30.20     13.93 o
   9   4   4      170.57      148.43     24.22 o
  10   4   4       84.81       86.50     22.13 o
  11   4   4        0.35       24.53     21.31 o
  12   4   4        2.19       33.21     27.65 o
  13   4   4       48.39       35.97     55.46 o
 -15   5   4        7.63        8.84     34.11 o
 -14   5   4        0.26       15.43     29.85 o
 -13   5   4      215.66      212.77     55.37 o
 -12   5   4       48.54       71.51     45.15 o
 -11   5   4        1.63       15.32     20.70 o
 -10   5   4      154.76      125.33     34.45 o
  -9   5   4       81.18       67.28     26.20 o
  -8   5   4     1234.13     1325.79     26.65 o
  -7   5   4        6.67       15.55      9.11 o
  -6   5   4        9.71       19.37      8.49 o
  -5   5   4      811.86      771.17     36.87 o
  -4   5   4       45.18       71.45     19.92 o
  -3   5   4      129.23      120.77     16.62 o
  -2   5   4     2119.57     2075.35     40.79 o
  -1   5   4       67.70       64.90     17.41 o
   0   5   4     4102.79     4283.57     78.40 o
   1   5   4        9.76       18.82     12.37 o
   2   5   4      155.74      147.34     27.57 o
   3   5   4      358.65      317.61     31.63 o
   4   5   4      268.36      289.76     36.84 o
   5   5   4      407.21      379.65     37.40 o
   6   5   4       14.92       27.45     15.81 o
   7   5   4      266.13      225.23     26.06 o
   8   5   4       86.77       86.48     19.77 o
   9   5   4        0.65       11.39     11.90 o
  10   5   4      134.73      106.95     28.87 o
  11   5   4        2.75       14.91     16.12 o
  12   5   4      284.91      241.30     67.09 o
 -14   6   4      102.33       89.92     45.55 o
 -13   6   4       69.06      103.32     53.21 o
 -12   6   4        9.75       22.40     37.38 o
 -11   6   4     1237.30     1376.52     90.63 o
 -10   6   4      173.37      189.61     62.61 o
  -9   6   4      107.87       71.77     30.88 o
  -8   6   4     1638.73     1634.11     64.56 o
  -7   6   4      283.59      286.55     22.17 o
  -6   6   4       20.28       16.08     12.13 o
  -5   6   4      581.24      597.48     31.33 o
  -4   6   4      504.62      512.59     25.33 o
  -3   6   4     3410.46     3628.93     45.00 o
  -2   6   4      419.20      408.17     22.63 o
  -1   6   4       73.44       60.94     18.84 o
   0   6   4      117.94      117.80     23.45 o
   1   6   4       17.78       23.71     11.95 o
   2   6   4      153.00      108.25     22.54 o
   3   6   4       27.25       18.58     12.73 o
   4   6   4     2021.10     2157.01     64.62 o
   5   6   4       74.91       69.87     24.69 o
   6   6   4     1441.05     1500.54     51.49 o
   7   6   4        0.96       14.75     15.42 o
   8   6   4       15.76       25.62     18.57 o
   9   6   4        3.71       20.59     19.15 o
  10   6   4       40.19       34.49     28.60 o
  11   6   4       19.01       24.84     36.26 o
 -13   7   4        7.00       25.74     39.35 o
 -12   7   4        7.49       36.37     41.87 o
 -11   7   4       84.11      108.60     61.35 o
 -10   7   4       15.77       14.28     29.79 o
  -9   7   4       23.43       18.20     34.06 o
  -8   7   4     1169.43     1144.34     76.26 o
  -7   7   4     1809.25     1798.36     69.75 o
  -6   7   4     1801.67     1834.88     43.42 o
  -5   7   4      544.72      525.53     37.44 o
  -4   7   4      354.87      359.60     20.93 o
  -3   7   4        8.13       21.44      9.45 o
  -2   7   4      440.78      467.24     23.67 o
  -1   7   4     1688.92     1659.35     39.15 o
   0   7   4      319.43      312.29     29.97 o
   1   7   4     3684.54     3878.99     77.72 o
   2   7   4      238.06      179.14     24.05 o
   3   7   4     1001.55     1073.94     48.89 o
   4   7   4      174.87      186.27     26.81 o
   5   7   4       12.55       20.63     16.91 o
   6   7   4      220.41      234.40     31.39 o
   7   7   4      250.84      232.71     30.23 o
   8   7   4       99.97       89.58     23.31 o
   9   7   4      540.59      575.09     57.30 o
  10   7   4       65.82       58.03     35.92 o
  11   7   4       83.76       84.49     47.16 o
 -13   8   4      134.28       73.05     43.67 o
 -12   8   4      100.10      119.09     54.63 o
 -11   8   4       24.61       26.06     36.52 o
 -10   8   4      323.25      325.11     80.78 o
  -9   8   4        6.97       16.44     31.04 o
  -8   8   4      917.38      987.53     65.51 o
  -7   8   4     1270.60     1299.43     62.19 o
  -6   8   4        4.86       10.15      9.64 o
  -5   8   4     1745.87     1757.03     42.05 o
  -4   8   4       31.41       19.38      9.92 o
  -3   8   4        6.11       11.81      8.86 o
  -2   8   4     2492.59     2510.95     40.78 o
  -1   8   4      669.84      611.00     26.11 o
   0   8   4     2174.47     2190.66     43.32 o
   1   8   4       25.10       22.31     13.64 o
   2   8   4     1133.42     1127.19     51.63 o
   3   8   4     1495.61     1643.69     65.12 o
   4   8   4      262.09      272.47     31.34 o
   5   8   4        1.49       21.61     19.50 o
   6   8   4      177.85      148.93     27.99 o
   7   8   4      565.35      572.91     40.82 o
   8   8   4      230.84      277.46     84.89 o
   9   8   4      152.05      117.84     48.31 o
  10   8   4      190.90      198.67     62.51 o
 -12   9   4       17.66       19.97     40.49 o
 -11   9   4        9.33       20.61     35.71 o
 -10   9   4      296.18      293.03     64.06 o
  -9   9   4      219.36      258.09     63.76 o
  -8   9   4      378.90      398.58     73.27 o
  -7   9   4      740.27      737.98     55.01 o
  -6   9   4      225.05      247.84     44.60 o
  -5   9   4      525.54      488.69     29.87 o
  -4   9   4      221.21      193.85     22.96 o
  -3   9   4     1215.56     1221.70     32.65 o
  -2   9   4       17.24        9.50      9.51 o
  -1   9   4      381.25      368.41     25.24 o
   0   9   4      151.93      139.20     21.77 o
   1   9   4      544.60      535.97     28.00 o
   2   9   4      126.09       78.44     16.84 o
   3   9   4      226.21      223.93     38.13 o
   4   9   4      667.89      686.82     41.82 o
   5   9   4      586.85      610.50     51.42 o
   6   9   4        3.92       19.71     14.33 o
   7   9   4      269.10      225.28     44.57 o
   8   9   4       37.65       29.96     25.47 o
   9   9   4      126.71      143.15     57.66 o
 -10  10   4      128.53       35.04     47.72 o
  -9  10   4      164.93       98.73     52.48 o
  -8  10   4       14.33       37.09     49.20 o
  -7  10   4        0.77       23.85     40.41 o
  -6  10   4      117.15      106.66     27.70 o
  -5  10   4       29.93       31.78     24.75 o
  -4  10   4     3290.41     3431.27    109.92 o
  -3  10   4        0.62       17.73     14.76 o
  -2  10   4     1180.83     1214.56     34.85 o
  -1  10   4      270.21      255.57     22.83 o
   0  10   4       11.67       16.61     11.53 o
   1  10   4      275.43      246.40     23.94 o
   2  10   4      769.86      812.39     36.27 o
   3  10   4      272.43      240.70     25.94 o
   4  10   4     1057.43     1097.19     38.77 o
   5  10   4       27.94       22.57     19.05 o
   6  10   4      389.31      405.61     37.83 o
   7  10   4        6.21       30.43     23.05 o
   8  10   4       59.18       64.38     37.91 o
  -9  11   4       77.62      140.48     53.04 o
  -8  11   4       22.80       53.47     45.46 o
  -7  11   4       81.51       82.37     48.93 o
  -6  11   4       13.81       36.83     26.09 o
  -5  11   4      369.72      407.14     60.55 o
  -4  11   4      215.06      182.35     38.11 o
  -3  11   4      460.68      503.62     34.49 o
  -2  11   4      122.85       99.45     21.50 o
  -1  11   4      133.75      123.49     18.35 o
   0  11   4       28.47       30.73     14.95 o
   1  11   4      177.82      159.70     25.74 o
   2  11   4       31.34       37.58     17.53 o
   3  11   4       46.97       36.98     16.54 o
   4  11   4       33.28       46.95     18.67 o
   5  11   4       91.60      102.34     28.08 o
   6  11   4        6.29        6.07     17.97 o
   7  11   4       51.30       81.50     33.29 o
  -8  12   4       25.44       33.47     41.35 o
  -7  12   4       34.74       38.04     40.08 o
  -6  12   4      193.58      201.38     59.55 o
  -5  12   4       75.80       99.72     31.26 o
  -4  12   4       52.48       52.86     25.11 o
  -3  12   4       61.10      124.12     26.75 o
  -2  12   4       11.83       12.85     12.92 o
  -1  12   4      136.40      131.05     35.52 o
   0  12   4      306.54      271.00     25.50 o
   1  12   4      134.40      110.51     19.52 o
   2  12   4      472.06      424.62     31.38 o
   3  12   4      158.42      136.55     25.25 o
   4  12   4      137.87      104.24     28.32 o
   5  12   4       47.86       33.17     23.67 o
   6  12   4        7.24       25.85     25.96 o
  -7  13   4       22.45       40.41     47.16 o
  -6  13   4       44.28       84.31     60.91 o
  -5  13   4       48.61       50.27     32.68 o
  -4  13   4       14.42       82.06     53.57 o
  -3  13   4        3.51       33.72     26.65 o
  -2  13   4      186.20      230.79     33.46 o
  -1  13   4      122.89      149.84     32.88 o
   0  13   4      149.52      144.35     30.68 o
   1  13   4       89.48       72.82     18.49 o
   2  13   4        0.70       18.44     13.76 o
   3  13   4       19.46       24.18     22.77 o
   4  13   4       27.98       23.36     23.58 o
   5  13   4       29.23       25.68     25.85 o
  -5  14   4      340.86      382.80     70.83 o
  -4  14   4      104.16       55.77     46.94 o
  -3  14   4      527.01      533.03     80.79 o
  -2  14   4       68.25       58.56     33.52 o
  -1  14   4      376.76      336.15     34.70 o
   0  14   4       99.06      113.86     28.07 o
   1  14   4        2.28       18.83     19.50 o
   2  14   4       10.53       10.27     18.74 o
   3  14   4        1.77       27.69     29.86 o
   4  14   4      141.43      103.26     44.79 o
  -3  15   4        2.69       22.57     41.10 o
  -2  15   4       56.89       41.60     46.51 o
  -1  15   4      141.13       96.65     45.51 o
   0  15   4      203.68      187.45     29.36 o
   1  15   4      320.35      338.80     49.39 o
   2  15   4       70.16       63.88     37.21 o
   3  15   4      101.19      129.53     63.82 o
  -1  16   4        1.09       12.55     36.67 o
   1  16   4       22.54        9.44     30.49 o
   2  16   4       82.47       71.33     58.44 o
 -13   1   5       80.13       64.26     45.66 o
 -12   1   5       10.83       45.38     40.11 o
 -11   1   5      286.26      313.41     28.39 o
 -10   1   5        6.84       19.30     11.50 o
  -9   1   5        4.40       13.65      8.52 o
  -8   1   5       37.87       32.82     11.08 o
  -7   1   5      448.15      410.70     22.51 o
  -6   1   5      935.32      935.63     35.05 o
  -5   1   5      393.23      415.17     33.86 o
  -4   1   5      432.49      387.65     69.65 o
  -3   1   5     1400.71     1541.83    103.65 o
  -2   1   5        2.73        4.44     12.32 o
  -1   1   5       46.24       48.41     19.95 o
   0   1   5       15.73       15.79     12.91 o
   1   1   5      440.27      449.57     29.91 o
   2   1   5      710.98      750.61     38.70 o
   3   1   5      107.79      102.22     22.90 o
   4   1   5      219.50      200.60     25.46 o
   5   1   5      357.49      325.72     29.39 o
   6   1   5       92.68       85.66     23.10 o
   7   1   5        7.92       26.51     15.95 o
   8   1   5        1.92       22.26     13.20 o
   9   1   5      116.69       69.63     21.62 o
  10   1   5       13.41       23.15     18.23 o
  11   1   5        4.87       15.35     21.16 o
  12   1   5       56.41       44.72     35.86 o
 -13   2   5      159.78      117.94     52.63 o
 -12   2   5       55.43       24.99     33.93 o
 -11   2   5       41.67       41.44     21.97 o
 -10   2   5       90.46       95.54     17.68 o
  -9   2   5      235.03      215.48     20.37 o
  -8   2   5      198.14      213.63     20.15 o
  -7   2   5      186.13      205.04     21.31 o
  -6   2   5       38.12       29.64     29.98 o
  -5   2   5     2298.75     2292.33     60.36 o
  -4   2   5       87.03       67.25     21.45 o
  -3   2   5     1109.61     1157.94     52.88 o
  -2   2   5       74.77       75.53     24.32 o
  -1   2   5        8.94       28.85     18.52 o
   0   2   5        2.03       10.43     11.05 o
   1   2   5       68.47       35.65     16.24 o
   2   2   5     2518.08     2692.22     63.00 o
   3   2   5     2767.25     2876.21     55.51 o
   4   2   5      665.13      662.92     33.25 o
   5   2   5       55.77       31.16     15.80 o
   6   2   5        6.52       19.19     15.10 o
   7   2   5       25.30       16.94     11.52 o
   8   2   5      124.63       98.66     21.02 o
   9   2   5       28.53       31.20     19.02 o
  10   2   5      312.48      316.44     33.69 o
  11   2   5       35.82       36.78     25.79 o
 -14   3   5      109.58       80.50     60.24 o
 -13   3   5        7.58       14.46     31.00 o
 -12   3   5       64.61       58.95     37.10 o
 -11   3   5        0.90       17.28     16.97 o
 -10   3   5     1099.46     1215.33     55.34 o
  -9   3   5      144.55      139.09     17.05 o
  -8   3   5      101.43      122.36     20.12 o
  -7   3   5        1.19       14.96     12.19 o
  -6   3   5       98.89      108.59     23.01 o
  -5   3   5      249.96      248.96     25.84 o
  -4   3   5      560.29      576.16     39.50 o
  -3   3   5        2.85       39.72     24.93 o
  -2   3   5     4859.01     5157.93    102.88 o
  -1   3   5      708.60      755.77     35.11 o
   0   3   5      711.02      706.86     36.54 o
   1   3   5      445.50      408.07     35.28 o
   2   3   5       25.90       19.29     16.34 o
   3   3   5      125.02      104.91     22.93 o
   4   3   5       50.94       48.79     18.96 o
   5   3   5      600.23      583.66     34.86 o
   6   3   5      309.00      267.46     29.62 o
   7   3   5      238.97      190.12     25.19 o
   8   3   5       60.72       37.74     17.05 o
   9   3   5       70.73       60.08     21.85 o
  10   3   5       44.10       38.15     18.83 o
  11   3   5       36.03       34.00     35.43 o
 -15   4   5       30.14       38.88     46.47 o
 -14   4   5       64.91       22.87     36.91 o
 -13   4   5       49.81       80.59     58.68 o
 -12   4   5      403.91      495.50     81.98 o
 -11   4   5      101.75       79.63     28.67 o
 -10   4   5       43.42       33.52     20.43 o
  -9   4   5     1209.21     1196.20     59.85 o
  -8   4   5      927.40     1046.74     30.66 o
  -7   4   5     1439.51     1400.33     38.01 o
  -6   4   5      455.31      479.21     39.76 o
  -5   4   5      668.80      648.79     30.75 o
  -4   4   5      845.70      844.74     38.07 o
  -3   4   5     1080.77     1085.92     50.88 o
  -2   4   5     1688.32     1773.27     47.31 o
  -1   4   5     3032.61     3098.41     56.79 o
   0   4   5       49.16       37.64     21.80 o
   1   4   5     3309.54     3620.12     69.54 o
   2   4   5      159.33      135.31     24.86 o
   3   4   5      995.68     1061.68     50.17 o
   4   4   5     1158.42     1177.89     53.94 o
   5   4   5      176.07      148.68     31.10 o
   6   4   5     1417.68     1563.16     46.76 o
   7   4   5        1.47       17.96     16.89 o
   8   4   5      227.99      192.42     28.61 o
   9   4   5      481.23      491.87     35.22 o
  10   4   5       66.56       64.08     28.84 o
  11   4   5        0.08       12.38     17.62 o
 -14   5   5       20.78       29.62     39.36 o
 -13   5   5       35.14       36.61     35.00 o
 -12   5   5       76.71       86.59     56.28 o
 -11   5   5      172.07      196.93     49.84 o
 -10   5   5      376.03      389.72     45.76 o
  -9   5   5       25.04        8.40     12.58 o
  -8   5   5      452.67      473.77     29.98 o
  -7   5   5      167.89      133.59     23.92 o
  -6   5   5       54.89       37.06     15.26 o
  -5   5   5        0.24       14.34     12.35 o
  -4   5   5      578.14      530.90     37.13 o
  -3   5   5      102.11      127.16     17.99 o
  -2   5   5      850.97      843.63     38.43 o
  -1   5   5      907.02      838.18     36.77 o
   0   5   5      898.36      934.25     39.07 o
   1   5   5      727.83      742.81     43.57 o
   2   5   5       79.49      102.91     25.62 o
   3   5   5      140.41      138.95     27.09 o
   4   5   5      171.36      177.99     31.83 o
   5   5   5      737.14      830.21     46.87 o
   6   5   5      258.50      264.00     60.08 o
   7   5   5     1090.22     1266.00     53.74 o
   8   5   5       31.43       34.57     19.67 o
   9   5   5      217.02      227.82     30.87 o
  10   5   5        6.69       18.68     23.77 o
  11   5   5       22.67       46.11     46.12 o
 -13   6   5      250.57      265.83     70.15 o
 -12   6   5       57.97       64.75     39.04 o
 -11   6   5       87.56       66.26     36.40 o
 -10   6   5      196.87      145.25     35.21 o
  -9   6   5       66.56       45.52     23.19 o
  -8   6   5      124.99      104.07     33.70 o
  -7   6   5      398.06      405.56     28.70 o
  -6   6   5     1044.53     1062.19     45.41 o
  -5   6   5     2051.94     2104.44     51.21 o
  -4   6   5      283.16      245.55     20.83 o
  -3   6   5      116.92      110.57     18.58 o
  -2   6   5      125.95       96.54     20.79 o
  -1   6   5      110.31       99.81     25.37 o
   0   6   5      297.70      289.09     28.04 o
   1   6   5      586.64      561.75     39.60 o
   2   6   5      926.80      966.23     45.76 o
   3   6   5      412.97      425.33     43.60 o
   4   6   5      411.57      516.20     40.49 o
   5   6   5      685.47      709.83     44.67 o
   6   6   5       35.92       51.41     24.56 o
   7   6   5        0.74       11.58     16.45 o
   8   6   5      124.46      127.15     29.25 o
   9   6   5       15.95       21.74     26.41 o
 -12   7   5      129.78      189.27     73.73 o
 -11   7   5        7.38       22.01     38.09 o
 -10   7   5        3.06       22.59     24.23 o
  -9   7   5      498.36      502.82     57.08 o
  -8   7   5      332.71      304.77     55.78 o
  -7   7   5        6.44       22.36     20.86 o
  -6   7   5      429.72      405.99     31.75 o
  -5   7   5      100.81       95.62     22.82 o
  -4   7   5      234.90      214.45     18.62 o
  -3   7   5       40.98       36.75     10.49 o
  -2   7   5       42.25       32.30     12.97 o
  -1   7   5        6.53       17.35     12.40 o
   0   7   5       48.97       21.02     13.57 o
   1   7   5      181.76      190.54     28.52 o
   2   7   5       10.36       19.32     14.81 o
   3   7   5      390.25      428.09     38.07 o
   4   7   5      438.22      456.79     40.02 o
   5   7   5        2.37       17.32     18.12 o
   6   7   5      110.16      103.34     28.88 o
   7   7   5        6.26       19.46     15.13 o
   8   7   5      108.26       95.39     26.58 o
   9   7   5       96.97      106.22     49.77 o
 -11   8   5        1.58       15.91     38.79 o
 -10   8   5       49.95       36.68     45.01 o
  -9   8   5       12.76       20.43     22.06 o
  -8   8   5      223.57      268.73     39.61 o
  -7   8   5        1.07       31.14     25.50 o
  -6   8   5      127.19      149.31     39.70 o
  -5   8   5      154.68      119.20     21.16 o
  -4   8   5       27.61       33.91     13.76 o
  -3   8   5      132.43      113.78     18.93 o
  -2   8   5      243.78      237.97     24.65 o
  -1   8   5       38.07       38.44     14.79 o
   0   8   5      510.05      554.66     34.62 o
   1   8   5        1.68       13.66     14.98 o
   2   8   5        2.91       10.97     11.76 o
   3   8   5      296.26      301.82     34.36 o
   4   8   5       66.55       55.81     20.05 o
   5   8   5        1.30       26.99     19.80 o
   6   8   5       17.46       32.61     20.29 o
   7   8   5       10.43       16.97     17.81 o
   8   8   5        0.47       21.06     30.93 o
 -10   9   5       12.01       19.08     27.27 o
  -9   9   5       77.59       68.88     36.11 o
  -8   9   5       55.82       49.86     33.97 o
  -7   9   5       89.05      103.21     34.89 o
  -6   9   5        0.90       29.82     23.57 o
  -5   9   5      191.10      216.81     26.39 o
  -4   9   5      238.22      207.98     30.33 o
  -3   9   5     1233.29     1359.07     47.69 o
  -2   9   5        1.77        8.59      8.94 o
  -1   9   5      296.18      302.44     25.79 o
   0   9   5        3.76       10.22      9.85 o
   1   9   5       64.27       47.89     17.16 o
   2   9   5       58.92       45.40     20.66 o
   3   9   5       44.32       62.02     28.27 o
   4   9   5      381.89      367.79     44.05 o
   5   9   5      286.64      269.96     33.71 o
   6   9   5      129.40      100.95     31.28 o
   7   9   5       16.42       26.19     18.56 o
  -9  10   5       91.05       40.87     38.63 o
  -8  10   5      119.93      141.09     38.94 o
  -7  10   5      203.51      229.81     52.38 o
  -6  10   5      190.38      233.89     44.73 o
  -5  10   5      357.38      393.38     45.05 o
  -4  10   5       56.31       61.79     18.79 o
  -3  10   5       30.13       50.15     21.44 o
  -2  10   5      177.04      152.74     32.03 o
  -1  10   5       33.21       37.76     15.64 o
   0  10   5      105.52       88.86     19.12 o
   1  10   5      433.67      402.79     30.64 o
   2  10   5       16.16       25.03     15.64 o
   3  10   5      149.42      156.59     25.31 o
   4  10   5      470.63      459.56     39.48 o
   5  10   5      222.89      204.21     36.33 o
   6  10   5       41.95       41.71     24.89 o
  -7  11   5       86.41      120.32     37.25 o
  -6  11   5        9.03       25.28     28.00 o
  -5  11   5      142.67      182.99     40.60 o
  -4  11   5       74.81       65.04     31.30 o
  -3  11   5      106.13       61.59     18.25 o
  -2  11   5      608.70      627.32     39.30 o
  -1  11   5       90.81       56.93     22.85 o
   0  11   5      673.83      669.81     34.49 o
   1  11   5        0.56       23.44     15.55 o
   2  11   5      170.38      157.42     26.87 o
   3  11   5       70.63       62.98     20.02 o
   4  11   5       97.81       74.85     21.80 o
   5  11   5        3.85       25.62     22.66 o
  -6  12   5       42.60       76.70     41.27 o
  -5  12   5      120.20      147.66     48.45 o
  -4  12   5      113.93      110.59     32.93 o
  -3  12   5       40.47       32.57     27.19 o
  -2  12   5      124.68      111.36     25.95 o
  -1  12   5      436.98      447.18     35.73 o
   0  12   5       13.61       35.02     18.95 o
   1  12   5      641.35      668.49     46.93 o
   2  12   5       52.68       48.29     20.72 o
   3  12   5        2.61       17.07     15.91 o
   4  12   5      237.13      195.59     34.97 o
  -5  13   5      120.44       90.40     65.62 o
  -4  13   5      307.96      239.41     45.47 o
  -3  13   5      149.63      107.43     35.42 o
  -2  13   5      438.02      406.56     59.09 o
  -1  13   5       82.97       63.24     27.29 o
   0  13   5       47.36       49.77     23.33 o
   1  13   5      231.20      203.66     31.66 o
   2  13   5       10.53       24.30     17.67 o
   3  13   5      237.76      211.06     32.88 o
  -3  14   5       48.84       37.59     36.55 o
  -2  14   5       22.89       38.04     43.11 o
  -1  14   5      107.30       76.33     40.27 o
   0  14   5       25.84       38.40     26.32 o
   1  14   5        3.42       20.06     23.87 o
   2  14   5      163.07      149.15     42.33 o
   3  14   5        3.89       31.59     51.41 o
   1  15   5      216.19      244.53     71.65 o
   2  15   5       94.78       68.06     50.65 o
 -11   0   6       27.87       46.20     38.73 o
 -10   0   6     1655.96     1812.44     60.15 o
  -9   0   6       47.93       40.24     18.49 o
  -8   0   6      362.98      366.23     48.77 o
  -7   0   6       48.68       39.82     21.12 o
  -6   0   6       36.18        5.32     20.29 o
  -5   0   6      279.38      282.05     52.08 o
  -4   0   6      264.59      210.05     49.08 o
  -3   0   6      910.86      990.00     77.06 o
  -2   0   6     1762.10     1726.64     90.95 o
  -1   0   6      207.25      211.24     55.54 o
   0   0   6      143.63      137.93     58.06 o
   1   0   6      686.26      762.10     72.77 o
   2   0   6      354.96      337.17     58.37 o
   3   0   6      208.94      202.58     43.12 o
   4   0   6      355.61      438.37     52.00 o
   5   0   6      601.27      600.82     52.01 o
   6   0   6       78.28       69.27     39.15 o
   7   0   6      206.85      271.17     48.58 o
   8   0   6        3.30       19.71     20.61 o
   9   0   6      105.62      174.72     66.71 o
  10   0   6      135.53      127.84     59.77 o
 -12   1   6       24.80       31.78     45.67 o
 -11   1   6      141.30      184.60     38.79 o
 -10   1   6        0.57       16.21     11.97 o
  -9   1   6        1.12       19.88     12.41 o
  -8   1   6       27.94       35.03     14.00 o
  -7   1   6      188.95      201.28     24.20 o
  -6   1   6       32.25       39.72     21.60 o
  -5   1   6      387.66      320.20     34.69 o
  -4   1   6     2734.68     2906.31    141.73 o
  -3   1   6      224.39      266.43     43.52 o
  -2   1   6     1254.11     1299.69    109.53 o
  -1   1   6       68.64       53.68     25.66 o
   0   1   6      120.71      143.28     30.55 o
   1   1   6       47.29       27.34     14.55 o
   2   1   6     1120.72     1163.62     52.21 o
   3   1   6       70.18       49.34     18.67 o
   4   1   6     1283.75     1455.27     46.60 o
   5   1   6        0.41       18.77     14.99 o
   6   1   6      384.38      457.28     35.86 o
   7   1   6       72.63       46.32     17.75 o
   8   1   6       94.74      101.61     24.39 o
   9   1   6        6.86       36.54     33.66 o
  10   1   6      102.17       84.88     50.73 o
 -13   2   6      139.64      172.53     77.95 o
 -12   2   6       19.84       27.31     19.83 o
 -11   2   6       54.87       43.10     25.08 o
 -10   2   6       24.65       14.12     13.55 o
  -9   2   6      525.98      526.03     37.65 o
  -8   2   6      191.34      190.66     21.42 o
  -7   2   6      520.41      497.52     32.81 o
  -6   2   6      298.30      285.85     31.41 o
  -5   2   6       65.44       51.56     23.21 o
  -4   2   6      124.96      102.04     28.09 o
  -3   2   6       14.53       17.60     23.62 o
  -2   2   6       69.86       55.99     20.94 o
  -1   2   6      679.55      697.21     40.47 o
   0   2   6       23.10       17.34     14.76 o
   1   2   6      497.52      519.02     38.10 o
   2   2   6       50.68       68.17     22.81 o
   3   2   6       18.20       21.06     15.22 o
   4   2   6      132.02      116.37     26.30 o
   5   2   6      194.70      184.79     25.29 o
   6   2   6       11.09       25.29     15.74 o
   7   2   6      344.77      313.76     32.96 o
   8   2   6       30.74       46.82     23.54 o
   9   2   6       57.69      109.72     45.97 o
  10   2   6       93.89       78.84     58.59 o
 -13   3   6       16.51       11.12     35.34 o
 -12   3   6        3.12       15.75     21.90 o
 -11   3   6       96.97      119.64     31.54 o
 -10   3   6      148.10      134.16     28.92 o
  -9   3   6       62.88       61.59     21.51 o
  -8   3   6      193.27      192.84     21.54 o
  -7   3   6      108.27      108.15     24.18 o
  -6   3   6      304.13      321.39     31.33 o
  -5   3   6      204.07      153.92     20.43 o
  -4   3   6       48.44       48.00     20.01 o
  -3   3   6       78.64       74.18     26.97 o
  -2   3   6        2.56        5.40     14.20 o
  -1   3   6      299.02      324.33     35.94 o
   0   3   6      782.46      783.41     42.62 o
   1   3   6      141.71      143.01     27.83 o
   2   3   6      299.10      350.83     41.04 o
   3   3   6      552.05      478.91     40.28 o
   4   3   6       51.18       38.89     22.02 o
   5   3   6        0.30        8.97     17.87 o
   6   3   6       81.84       66.41     20.15 o
   7   3   6      168.38      146.74     28.75 o
   8   3   6       25.98       36.46     24.19 o
   9   3   6       22.97       51.09     35.81 o
  10   3   6        6.12       46.48     66.06 o
 -14   4   6        0.76       22.91     49.53 o
 -13   4   6       59.76       59.39     56.46 o
 -12   4   6        8.01       38.30     27.92 o
 -11   4   6      111.77      101.51     30.35 o
 -10   4   6        0.49       21.96     21.39 o
  -9   4   6       13.54       15.22     13.49 o
  -8   4   6        3.53       17.66     11.35 o
  -7   4   6       47.00       34.04     16.97 o
  -6   4   6      188.65      158.98     24.08 o
  -5   4   6       54.20       53.31     20.01 o
  -4   4   6       12.10       10.15     16.30 o
  -3   4   6        8.17       16.94     17.17 o
  -2   4   6       38.25       18.12     14.32 o
  -1   4   6       11.00       21.03     15.44 o
   0   4   6      158.39      139.65     29.74 o
   1   4   6       33.64       10.14     12.00 o
   2   4   6      244.20      217.59     32.32 o
   3   4   6      373.83      385.70     37.11 o
   4   4   6        6.56       16.24     16.21 o
   5   4   6        8.94       23.09     21.21 o
   6   4   6      140.11      105.78     28.88 o
   7   4   6        0.26       30.09     22.73 o
   8   4   6        6.61       40.83     32.70 o
   9   4   6        7.52       23.51     46.59 o
  10   4   6        8.55       50.76     67.08 o
 -13   5   6       74.80       55.92     53.24 o
 -12   5   6      154.49      133.48     33.99 o
 -11   5   6       30.26       38.47     27.67 o
 -10   5   6       96.28       54.84     27.65 o
  -9   5   6       15.04       13.27     27.17 o
  -8   5   6      154.00       79.23     22.47 o
  -7   5   6     1570.41     1695.46     47.09 o
  -6   5   6      333.89      339.30     32.78 o
  -5   5   6      664.63      702.84     36.23 o
  -4   5   6       18.01       46.97     19.22 o
  -3   5   6       47.26       40.53     18.72 o
  -2   5   6        0.07       11.84     13.97 o
  -1   5   6        1.13       17.55     14.81 o
   0   5   6        7.53       25.64     19.03 o
   1   5   6      155.78      148.40     28.64 o
   2   5   6       55.44       51.64     21.68 o
   3   5   6      307.62      353.72     39.62 o
   4   5   6        1.00       24.23     20.63 o
   5   5   6      140.85      116.83     30.87 o
   6   5   6        4.39       37.62     23.54 o
   7   5   6       56.87       65.14     29.58 o
   8   5   6       64.22       34.22     33.91 o
   9   5   6       33.72       67.65     64.08 o
 -11   6   6       77.35       88.08     39.50 o
 -10   6   6       26.32       44.99     30.33 o
  -9   6   6       48.97       33.41     24.12 o
  -8   6   6       19.09       25.22     28.92 o
  -7   6   6       76.91      101.32     41.23 o
  -6   6   6       23.19       21.68     16.39 o
  -5   6   6       52.39       40.27     17.55 o
  -4   6   6       45.88       51.91     20.66 o
  -3   6   6      108.33      102.71     21.95 o
  -2   6   6      179.21      192.73     31.22 o
  -1   6   6       21.09       36.55     21.37 o
   0   6   6       15.64       13.47     13.62 o
   1   6   6      897.26      925.98     46.13 o
   2   6   6        6.69       14.47     13.47 o
   3   6   6       86.55       91.10     26.25 o
   4   6   6       54.29       30.34     18.55 o
   5   6   6       41.32       41.52     24.11 o
   6   6   6       55.59       49.12     27.64 o
   7   6   6       11.56       38.95     37.82 o
   8   6   6       55.69      109.54     53.89 o
 -11   7   6       80.22       63.32     43.91 o
 -10   7   6       99.68       87.54     29.13 o
  -9   7   6      107.48      122.20     35.83 o
  -8   7   6      176.54      218.10     40.17 o
  -7   7   6      292.28      280.85     44.16 o
  -6   7   6       34.01       28.72     16.51 o
  -5   7   6      410.12      421.20     34.74 o
  -4   7   6      432.24      371.75     32.56 o
  -3   7   6      520.98      493.30     31.38 o
  -2   7   6      519.85      533.21     31.60 o
  -1   7   6      281.92      230.00     28.33 o
   0   7   6        7.17       11.66     13.26 o
   1   7   6      122.72      153.08     32.71 o
   2   7   6      180.55      162.20     34.21 o
   3   7   6        2.80       18.25     20.13 o
   4   7   6      931.66      946.49     50.77 o
   5   7   6      107.14       80.76     28.97 o
   6   7   6      192.91      183.07     38.73 o
   7   7   6        9.40       45.52     40.85 o
   8   7   6       32.30       57.59     50.49 o
 -10   8   6      295.75      286.34     67.15 o
  -9   8   6       15.30       51.62     31.69 o
  -8   8   6      192.67      186.74     38.92 o
  -7   8   6       48.06       27.64     23.35 o
  -6   8   6       25.64       24.58     24.36 o
  -5   8   6       87.09      112.64     30.01 o
  -4   8   6      103.12       67.59     23.00 o
  -3   8   6      251.86      257.98     25.77 o
  -2   8   6      756.82      765.57     36.26 o
  -1   8   6      998.84      952.57     41.72 o
   0   8   6      419.76      426.30     36.96 o
   1   8   6      211.81      156.00     28.24 o
   2   8   6        2.67       13.67     14.87 o
   3   8   6      279.70      264.92     33.89 o
   4   8   6       22.56       39.23     22.63 o
   5   8   6      150.95      118.30     29.89 o
   6   8   6        5.71       29.15     25.25 o
   7   8   6      124.29      124.52     64.33 o
 -10   9   6        6.76        2.02     24.59 o
  -9   9   6       92.86      111.51     58.83 o
  -8   9   6        7.47       22.20     29.65 o
  -7   9   6       12.49       47.68     35.01 o
  -6   9   6      313.07      313.29     48.42 o
  -5   9   6      172.95      139.59     39.49 o
  -4   9   6      328.04      385.53     34.53 o
  -3   9   6       53.66       32.78     20.73 o
  -2   9   6      200.07      173.47     22.32 o
  -1   9   6        2.50       17.82     12.56 o
   0   9   6      151.26      121.71     22.50 o
   1   9   6       10.22       16.20     14.07 o
   2   9   6      172.42      163.85     27.08 o
   3   9   6       55.19       46.99     22.70 o
   4   9   6      738.10      898.66     50.57 o
   5   9   6      105.22       65.57     35.67 o
   6   9   6      482.90      494.56     79.80 o
  -8  10   6       21.20       20.74     30.29 o
  -7  10   6      311.23      336.88     77.93 o
  -6  10   6       19.21       24.91     27.62 o
  -5  10   6      166.67      133.26     38.05 o
  -4  10   6      110.48       81.60     37.25 o
  -3  10   6       46.11       34.31     21.31 o
  -2  10   6        0.00       23.14     16.44 o
  -1  10   6      280.71      292.21     30.40 o
   0  10   6       29.70       48.91     17.24 o
   1  10   6      603.32      678.14     39.35 o
   2  10   6        0.24       15.35     13.26 o
   3  10   6      235.59      222.19     34.54 o
   4  10   6      220.49      160.76     42.61 o
   5  10   6        3.04       38.48     44.53 o
   6  10   6       30.55       27.78     47.37 o
  -6  11   6      131.56      113.84     53.22 o
  -5  11   6       23.94       13.30     40.28 o
  -4  11   6       15.45       56.18     45.26 o
  -3  11   6      114.53       67.37     32.04 o
  -2  11   6        3.89       13.33     13.22 o
  -1  11   6      231.87      224.43     33.05 o
   0  11   6      322.25      319.33     39.15 o
   1  11   6        6.53       24.03     17.62 o
   2  11   6       44.01       26.88     19.50 o
   3  11   6        0.47       28.99     21.18 o
   4  11   6       72.11       25.26     25.68 o
   5  11   6       45.78       15.68     46.50 o
  -2  12   6       88.41      136.85     59.84 o
  -1  12   6      103.96       67.79     31.84 o
   0  12   6       89.96       81.98     34.11 o
   1  12   6        6.36       20.20     30.48 o
   2  12   6       14.45       30.92     26.33 o
   3  12   6        2.50       47.53     52.56 o
   4  12   6       40.02       52.33     59.36 o
   0  13   6       74.25       57.26     46.41 o
   1  13   6      144.29      183.93     61.25 o
 -11   1   7       35.41       18.05     38.66 o
 -10   1   7       45.31       61.47     26.93 o
  -9   1   7      339.87      328.28     29.60 o
  -8   1   7      204.33      200.21     24.38 o
  -7   1   7      176.39      168.04     29.03 o
  -6   1   7       17.81       25.95     21.33 o
  -5   1   7       63.79       34.83     18.99 o
  -4   1   7      188.28      168.27     37.68 o
  -3   1   7      202.72      180.61     36.21 o
  -2   1   7       76.25       81.88     41.36 o
  -1   1   7      182.86      205.01     47.34 o
   0   1   7        0.31       36.52     26.32 o
   1   1   7      218.44      194.00     30.13 o
   2   1   7      166.53      140.34     29.52 o
   3   1   7       63.52       51.47     30.90 o
   4   1   7        1.41       18.31     15.80 o
   5   1   7       21.53       22.04     21.96 o
   6   1   7       53.00       70.31     34.37 o
 -12   2   7       31.53       37.94     42.39 o
 -11   2   7        9.15       32.36     26.79 o
 -10   2   7       69.78       40.47     26.58 o
  -9   2   7       43.51       40.12     16.32 o
  -8   2   7       67.38       46.82     15.57 o
  -7   2   7      118.99       79.52     23.31 o
  -6   2   7        2.45       23.13     19.62 o
  -5   2   7       15.01       19.45     20.75 o
  -4   2   7       39.77       41.16     27.05 o
  -3   2   7       42.52       27.07     23.65 o
  -2   2   7      296.56      295.55     50.09 o
  -1   2   7       85.73       84.59     33.68 o
   0   2   7      168.88      155.05     34.21 o
   1   2   7        4.36       17.17     16.70 o
   2   2   7        8.05       31.65     22.05 o
   3   2   7        0.47       35.28     22.82 o
   4   2   7      277.70      178.37     33.31 o
   5   2   7       59.69       60.29     33.11 o
   6   2   7       69.91       72.13     38.52 o
 -12   3   7        0.88       23.91     23.54 o
 -11   3   7        4.90       13.17     25.15 o
 -10   3   7       99.50      122.90     40.95 o
  -9   3   7       27.16       46.85     26.33 o
  -8   3   7        3.72       20.61     14.70 o
  -7   3   7      225.73      153.61     25.79 o
  -6   3   7      189.58      164.13     30.23 o
  -5   3   7      368.32      320.32     41.33 o
  -4   3   7        0.37       24.42     21.09 o
  -3   3   7        3.48       34.49     27.02 o
  -2   3   7       55.47       37.69     22.64 o
  -1   3   7      106.72      127.57     33.80 o
   0   3   7       58.21       55.36     22.69 o
   1   3   7      401.49      376.50     40.82 o
   2   3   7      138.50      161.13     32.45 o
   3   3   7       25.59       28.97     20.74 o
   4   3   7      381.30      428.09     44.42 o
   5   3   7       41.78       36.22     33.70 o
   6   3   7       18.72       29.40     39.63 o
 -12   4   7       47.82       43.55     48.10 o
 -11   4   7      158.70      178.93     44.73 o
 -10   4   7        0.48       15.27     18.52 o
  -9   4   7       22.25       17.93     23.48 o
  -8   4   7       12.81       19.19     26.10 o
  -7   4   7       11.30       23.84     17.63 o
  -6   4   7      187.38      204.24     32.11 o
  -5   4   7      393.77      354.28     43.27 o
  -4   4   7      902.61      973.77     59.15 o
  -3   4   7      148.54      119.03     34.85 o
  -2   4   7      468.42      369.82     95.38 o
  -1   4   7       21.97       24.10     18.90 o
   0   4   7       81.98       58.38     21.48 o
   1   4   7       38.93       43.01     20.86 o
   2   4   7      257.32      241.15     36.11 o
   3   4   7       33.13       52.11     26.24 o
   4   4   7      564.77      580.58     44.77 o
   5   4   7       24.73       57.17     38.18 o
   6   4   7       47.87       64.65     50.11 o
 -12   5   7        0.81       12.41     36.04 o
 -11   5   7       24.38       43.95     49.80 o
 -10   5   7       30.78       20.73     34.54 o
  -9   5   7       19.97       30.85     26.85 o
  -8   5   7       11.94       22.67     24.83 o
  -7   5   7      136.68       87.02     26.10 o
  -6   5   7       39.93       32.98     18.93 o
  -5   5   7       83.33       88.63     24.04 o
  -4   5   7       80.37       69.32     24.95 o
  -3   5   7      139.33      144.17     36.89 o
  -2   5   7        1.12       17.69     14.90 o
  -1   5   7      164.92      123.80     25.36 o
   0   5   7        9.36       18.02     17.30 o
   1   5   7      126.24      145.22     28.33 o
   2   5   7      543.67      574.57     46.56 o
   3   5   7       76.70       75.13     27.72 o
   4   5   7      211.25      227.01     70.79 o
   5   5   7       82.45      110.98     62.06 o
   6   5   7       17.58       33.90     54.65 o
 -11   6   7       54.88       58.25     51.45 o
 -10   6   7      167.21      123.73     65.50 o
  -9   6   7        3.30       31.32     45.48 o
  -8   6   7        5.03       12.25     18.67 o
  -7   6   7        4.50       47.37     32.10 o
  -6   6   7       53.01       39.90     21.98 o
  -5   6   7        0.27       33.49     23.32 o
  -4   6   7      146.81      108.01     27.83 o
  -3   6   7      209.24      219.61     33.96 o
  -2   6   7      112.37       79.16     23.20 o
  -1   6   7      171.70      170.78     31.38 o
   0   6   7       71.79       70.00     22.64 o
   1   6   7       88.83       67.74     26.95 o
   2   6   7       92.50       61.34     24.65 o
   3   6   7        1.53       18.32     21.43 o
   4   6   7        2.70       30.00     25.31 o
   5   6   7       66.26      104.76     65.41 o
  -9   7   7      329.53      295.19     78.67 o
  -8   7   7        6.83       24.38     34.17 o
  -7   7   7       65.19       64.15     43.16 o
  -6   7   7       57.27       25.56     26.39 o
  -5   7   7       68.52       63.62     23.24 o
  -4   7   7      105.55      109.91     33.26 o
  -3   7   7       25.98       33.20     16.87 o
  -2   7   7      276.67      247.13     27.80 o
  -1   7   7      219.38      212.38     32.62 o
   0   7   7       34.07       44.92     21.17 o
   1   7   7       16.97       38.69     23.55 o
   2   7   7       34.59       48.96     23.11 o
   3   7   7        3.81       19.80     27.25 o
   4   7   7        1.37       20.28     39.15 o
  -7   8   7      199.56      150.58     54.30 o
  -6   8   7       27.79       72.22     63.62 o
  -5   8   7      153.10      245.53     56.11 o
  -4   8   7        5.37       20.26     26.38 o
  -3   8   7      126.32      146.93     44.32 o
  -2   8   7        4.41       13.30     11.91 o
  -1   8   7      158.71      186.24     27.96 o
   0   8   7        4.74       23.46     23.52 o
   1   8   7       87.03       73.36     29.15 o
   2   8   7        0.19       13.94     16.73 o
   3   8   7       97.01       67.36     42.33 o
  -4   9   7        5.16       17.37     29.12 o
  -3   9   7       91.72      107.35     36.72 o
  -2   9   7        1.99       34.53     31.91 o
  -1   9   7       72.15       45.90     26.42 o
   0   9   7       21.21       39.00     22.64 o
   1   9   7      255.18      247.31     38.17 o
   2   9   7       75.69       47.68     51.28 o
  -2  10   7      379.18      373.82     62.19 o
  -1  10   7        2.78       -1.26     16.88 o
   0  10   7      103.45       77.23     36.24 o
   1  10   7       15.29       16.04     21.05 o
  -1  11   7       81.07       42.73     47.92 o
   0  11   7       10.41       18.05     37.24 o
 -10   0   8        2.29       31.37     39.59 o
  -9   0   8        3.26       11.60     20.16 o
  -8   0   8        0.12       29.32     24.13 o
  -7   0   8       52.57       50.34     27.81 o
  -6   0   8       42.90       53.73     39.49 o
  -5   0   8      336.02      288.75     67.08 o
  -4   0   8       46.70       58.37     45.81 o
  -3   0   8        2.17       13.56     32.85 o
  -2   0   8        4.39       19.94     24.36 o
  -1   0   8       85.22      121.83     61.76 o
   0   0   8      154.27      112.32     43.11 o
   1   0   8       71.39       64.53     37.76 o
 -10   1   8        0.75       28.35     29.39 o
  -9   1   8       48.57       59.99     29.07 o
  -8   1   8        1.16       16.09     14.08 o
  -7   1   8       61.83       61.58     25.64 o
  -6   1   8        0.86       16.83     20.80 o
  -5   1   8       12.34       25.39     26.21 o
  -4   1   8      221.08      206.18     44.31 o
  -3   1   8        2.32       13.50     22.34 o
  -2   1   8      126.85       83.93     36.57 o
  -1   1   8      128.32       97.14     33.87 o
   0   1   8       11.45       26.16     23.48 o
   1   1   8       98.29      141.43     36.04 o
 -10   2   8        3.91       32.63     41.19 o
  -9   2   8       77.50       42.64     41.14 o
  -8   2   8       29.68       30.44     18.98 o
  -7   2   8       13.25       33.07     22.04 o
  -6   2   8       31.52       21.28     19.74 o
  -5   2   8       79.29       58.06     29.13 o
  -4   2   8      273.99      274.14     48.04 o
  -3   2   8       39.80       64.03     28.64 o
  -2   2   8      184.81      164.54     39.05 o
  -1   2   8       57.65       55.81     32.95 o
   0   2   8        6.37       26.46     29.73 o
   1   2   8        0.38       22.95     22.49 o
 -10   3   8       80.56       67.17     51.80 o
  -9   3   8        1.04       10.46     34.05 o
  -8   3   8        4.75       14.11     37.73 o
  -7   3   8       13.69       32.03     27.27 o
  -6   3   8        5.59       21.24     24.23 o
  -5   3   8       95.71       86.43     32.13 o
  -4   3   8        1.13       20.48     21.72 o
  -3   3   8       67.75       46.62     28.45 o
  -2   3   8       17.99       31.35     26.71 o
  -1   3   8       63.50       40.38     32.48 o
   0   3   8        3.08       14.34     23.46 o
   1   3   8        1.51       16.08     29.38 o
  -8   4   8        2.82       39.90     41.72 o
  -7   4   8        5.71       61.76     58.12 o
  -6   4   8        6.08       29.23     27.61 o
  -5   4   8       33.46       39.08     29.52 o
  -4   4   8       51.68       45.55     33.88 o
  -3   4   8        0.25       28.87     24.57 o
  -2   4   8        4.10       11.62     21.46 o
  -1   4   8        4.88       31.02     26.92 o
   0   4   8        1.49       36.53     33.97 o
  -6   5   8       32.11       65.48     46.25 o
  -5   5   8       64.09       71.16     31.22 o
  -4   5   8        3.69       12.12     17.13 o
  -3   5   8        1.74        8.09     16.45 o
  -2   5   8      168.65      116.85     48.30 o
  -1   5   8        9.82       20.81     27.04 o
   0   5   8      101.70       90.00     46.98 o
  -5   6   8       37.52       35.37     43.19 o
  -4   6   8      183.63      103.22     44.01 o
  -3   6   8       68.74       74.66     53.03 o
  -2   6   8        7.95       28.62     36.72 o
  -1   6   8       20.34       60.46     37.16 o
  -4   7   8      127.35       69.38     43.44 o
  -3   7   8        1.89       75.84     50.93 o
  -2   7   8      151.93       66.81     43.34 o
  -1   7   8       53.97       49.77     57.08 o
  -3   8   8        3.36       25.17     36.13 o
  -2   8   8        7.35       21.91     30.75 o
 
